# Supplementary material for: Revealing the role of double-layer microenvironments in pH-dependent oxygen reduction activity over metal-nitrogen-carbon catalysts
Source: Nat Commun. 2023 Oct 31;14:6936. doi: 10.1038/s41467-023-42749-7 (PMC10618200; doi:10.1038/s41467-023-42749-7)
Supplement: Supplementary file 3 — Supplementary Data 1 [file 41467_2023_42749_MOESM3_ESM.txt]

1. Initial atomic coordinate for the O2 adsorbed FeCo-N6-C/Solution interface in alkaline 
Fe-Co-N6-H2O-O2_1K_1OH
1.0
    12.84688000     0.00000000     0.00000000
     0.00000000     9.88964000     0.00000000
     0.00000000     0.00000000    42.00000000
  C  N  Co  Fe  H  O  K
  38  6  1  1  129  67  1
Selective dynamics
Direct
     0.43972400     0.99344300     0.03509100
     0.49535700     0.86881300     0.03638200
     0.60850300     0.86622200     0.03692100
     0.32840300     0.99314000     0.03740400
     0.44381400     0.24280000     0.03747500
     0.27365600     0.11931400     0.03748300
     0.49681200     0.11846400     0.03786900
     0.10548700     0.99775000     0.03861100
     0.32688100     0.24067200     0.03890100
     0.16206100     0.12079700     0.03897700
     0.82537600     0.86553000     0.03907500
     0.76768900     0.74242900     0.03942200
     0.77087900     0.99365600     0.03957400
     0.93899500     0.12521600     0.03971000
     0.27165100     0.87186400     0.03973700
     0.66198100     0.98840900     0.03991200
     0.82567700     0.12036300     0.04006400
     0.10878400     0.24535600     0.04062900
     0.99612200     0.00129800     0.04106000
     0.94112700     0.87144700     0.04117800
     0.16201300     0.87295500     0.04125700
     0.99577600     0.74416800     0.04137000
     0.81843500     0.61737200     0.04151400
     0.99720000     0.25132800     0.04151800
     0.32976100     0.74986400     0.04171000
     0.66028700     0.24063300     0.04203400
     0.16807200     0.36802400     0.04218500
     0.60588700     0.11531400     0.04221900
     0.60257200     0.36506100     0.04226500
     0.77045600     0.24456700     0.04251900
     0.10969300     0.74539000     0.04269600
     0.76497700     0.49137900     0.04270800
     0.82433900     0.37237700     0.04275600
     0.93828500     0.61753000     0.04289400
     0.93888200     0.36957200     0.04321100
     0.16876300     0.62451700     0.04349900
     0.99817200     0.49172000     0.04391500
     0.11122600     0.49107400     0.04469300
     0.65731000     0.74863100     0.03876900
     0.44111300     0.74934400     0.04054400
     0.27668300     0.36138600     0.04075700
     0.49643300     0.36577500     0.04092700
     0.27876400     0.63364900     0.04581300
     0.65650900     0.48376100     0.04679900
     0.55537600     0.61690100     0.05277000
     0.37883900     0.49245600     0.05336400
     0.28494400     0.65189500     0.10500600
     0.57676900     0.74926900     0.11112000
     0.89965200     0.43521000     0.11406100
     0.96344000     0.29341100     0.11435800
     0.49171500     0.34966500     0.11488200
     0.68284000     0.54954300     0.11669700
     0.51709700     0.88353300     0.11685200
     0.33961800     0.99298800     0.11727100
     0.76204600     0.95227300     0.11770000
     0.02632800     0.06898900     0.11964800
     0.41598600     0.11152100     0.11971000
     0.84354600     0.06240300     0.12281200
     0.16363100     0.90125500     0.12653300
     0.82412000     0.73868400     0.12943200
     0.11821800     0.70804000     0.13654100
     0.69489500     0.15678300     0.13725300
     0.54427400     0.25691800     0.14035100
     0.17975900     0.04484700     0.14277800
     0.28049600     0.66757000     0.14297600
     0.05465000     0.40292500     0.14396300
     0.76598700     0.53638700     0.14547100
     0.00378100     0.76863600     0.14740300
     0.97103600     0.11600000     0.15073700
     0.84172300     0.80704300     0.16027000
     0.54281500     0.83322800     0.16432200
     0.39600800     0.27382400     0.16974900
     0.14383800     0.43262900     0.16993700
     0.64450300     0.15681500     0.17103900
     0.74207000     0.34695400     0.17209800
     0.13761200     0.23328500     0.18015900
     0.32605200     0.46624500     0.18782200
     0.24789800     0.20154300     0.18981300
     0.83096400     0.41086100     0.19200500
     0.57434900     0.72954000     0.19441200
     0.06230500     0.70132800     0.19500500
     0.98915400     0.38029100     0.19582800
     0.89693300     0.02176600     0.19831000
     0.31272000     0.62585100     0.19911400
     0.68282300     0.53386800     0.19941600
     0.60303200     0.97488800     0.20212700
     0.40390200     0.33767100     0.20464700
     0.41352800     0.80681300     0.20507700
     0.01487800     0.06625800     0.20553900
     0.15095100     0.02997100     0.20943700
     0.28911700     0.82731600     0.21118400
     0.92864400     0.27524400     0.21127600
     0.89867900     0.81361600     0.21528700
     0.78088000     0.84323400     0.21926900
     0.18899700     0.45377400     0.22031600
     0.06443100     0.79937500     0.22315100
     0.65094500     0.61944200     0.22842800
     0.52712300     0.46015500     0.22853000
     0.58687000     0.08491200     0.22854700
     0.07155600     0.41541400     0.22859300
     0.73551600     0.02894100     0.24292700
     0.12203700     0.00422400     0.24527700
     0.48701500     0.32194100     0.24835400
     0.11016900     0.25427700     0.25319900
     0.98303200     0.65247600     0.25649900
     0.35128400     0.92361700     0.25970100
     0.82332600     0.67343700     0.26080900
     0.42540400     0.47130300     0.27003200
     0.45523400     0.07921100     0.27121400
     0.02035000     0.18800000     0.27167400
     0.72291800     0.73882000     0.27311700
     0.17071100     0.49346400     0.27597100
     0.74020800     0.97512500     0.27749900
     0.55008900     0.16248600     0.27845000
     0.84816600     0.13722100     0.27926500
     0.97834800     0.71999600     0.29085100
     0.47502300     0.65931100     0.29224000
     0.19616800     0.15823500     0.29259300
     0.45965400     0.82378800     0.29262600
     0.28134900     0.85203000     0.29616600
     0.34545600     0.46094900     0.29717000
     0.30202300     0.08831100     0.30149900
     0.21625400     0.71896900     0.30220600
     0.61085100     0.79977100     0.30570400
     0.99739000     0.95009200     0.30983800
     0.08901900     0.84314900     0.31188100
     0.16787300     0.48876400     0.31516000
     0.88568500     0.17069300     0.31564600
     0.52094100     0.44991100     0.31593800
     0.71981500     0.80556500     0.32655300
     0.62202200     0.28711000     0.33137000
     0.26509900     0.23956100     0.33891500
     0.51746700     0.13739400     0.34321400
     0.67006100     0.16289500     0.34374300
     0.24587300     0.82535500     0.34473700
     0.41080600     0.04576700     0.34512500
     0.48027100     0.72753800     0.34812300
     0.86636200     0.75149300     0.35047000
     0.54931200     0.43989400     0.35126700
     0.89911000     0.29431400     0.35914800
     0.02871600     0.45411000     0.36009600
     0.93938100     0.08941000     0.36333500
     0.20859100     0.34129800     0.36388000
     0.82162800     0.11081000     0.36697600
     0.01233800     0.91845900     0.37241100
     0.11769200     0.55710900     0.37245600
     0.41433100     0.54201200     0.37352400
     0.36397900     0.39158700     0.37383600
     0.38754700     0.76308300     0.37390800
     0.26441800     0.92328100     0.37598300
     0.23943500     0.14132800     0.38007400
     0.81535400     0.74014000     0.38471100
     0.89059700     0.42448500     0.38504800
     0.18537500     0.73937900     0.38774000
     0.62973300     0.01898600     0.39182900
     0.09119900     0.01082200     0.39204400
     0.45348500     0.09489800     0.39701000
     0.63643400     0.17505400     0.39883000
     0.51488300     0.80566700     0.40152300
     0.27903000     0.05887000     0.40733600
     0.51087300     0.39712300     0.40798500
     0.93670000     0.84083500     0.41460200
     0.13599600     0.66982100     0.41798800
     0.49712800     0.24800000     0.42383300
     0.45896700     0.98983300     0.42727500
     0.61292200     0.80895500     0.42863200
     0.74645000     0.04683600     0.42937600
     0.84235600     0.89368100     0.42967400
     0.87686600     0.52520300     0.43284200
     0.28981207     0.72682718     0.43427083
     0.83416700     0.37279900     0.43587200
     0.31226384     0.58471133     0.44194399
     0.64826000     0.32538800     0.44925500
     0.72584300     0.13418100     0.46041000
     0.68908600     0.43830000     0.46810700
     0.40578900     0.51626200     0.09238800
     0.52805100     0.57736300     0.09538600
     0.40857800     0.01249100     0.11312600
     0.96754200     0.38650800     0.11604900
     0.58390900     0.84376400     0.11622400
     0.77317100     0.05004300     0.11699700
     0.24423800     0.69328000     0.12235900
     0.15850500     0.00031000     0.12278500
     0.76108300     0.56578500     0.12392400
     0.96828800     0.12174000     0.12637400
     0.47420200     0.28278900     0.13095300
     0.86935500     0.80993000     0.13895900
     0.66090600     0.21543200     0.15241700
     0.07063700     0.73181600     0.15440500
     0.08913800     0.37566700     0.16400100
     0.75823200     0.43778200     0.18032900
     0.17884600     0.14789700     0.18625600
     0.28115000     0.54847100     0.18632900
     0.35111300     0.30203100     0.18785700
     0.53957100     0.81825400     0.18816400
     0.95290200     0.09198700     0.19337300
     0.83781200     0.84704900     0.20415200
     0.61682000     0.57559100     0.21013700
     0.63495800     0.05984700     0.21063200
     0.93049800     0.37790200     0.21106400
     0.34612700     0.76641900     0.21497400
     0.03166200     0.71489600     0.21686900
     0.13580500     0.95091200     0.22660200
     0.46951800     0.40691600     0.23606700
     0.14010800     0.42034100     0.23690000
     0.74876200     0.67318600     0.25718300
     0.78256800     0.01648800     0.26010500
     0.50187900     0.14837600     0.26213300
     0.09237300     0.17855200     0.26652000
     0.95912200     0.63876700     0.27921300
     0.38145200     0.93901200     0.28045900
     0.90431300     0.18175400     0.29284600
     0.41666300     0.48273600     0.29407500
     0.20301100     0.52759500     0.29594900
     0.49898500     0.74138200     0.30257600
     0.68379300     0.83188900     0.30733100
     0.25916100     0.16982600     0.30761600
     0.21655000     0.81504700     0.30772700
     0.01214200     0.85847400     0.31719200
     0.63414500     0.19285400     0.32381000
     0.58492000     0.44628100     0.33014500
     0.88029300     0.13358200     0.35312700
     0.45465700     0.10880400     0.35627600
     0.10269600     0.47622200     0.35962500
     0.26833000     0.28050900     0.36070200
     0.89233200     0.39789600     0.36128200
     0.80206700     0.76319100     0.36245200
     0.27609100     0.82249900     0.36691500
     0.45854500     0.71826700     0.37185500
     0.43266500     0.44347700     0.37414500
     0.67530400     0.10253000     0.38612800
     0.01371900     0.99570100     0.38818600
     0.22801300     0.05455100     0.39202500
     0.11691000     0.70015400     0.39658800
     0.56141500     0.86354200     0.41716600
     0.42468800     0.07319700     0.41979600
     0.86739100     0.81096200     0.42148000
     0.54250500     0.33226500     0.42194300
     0.88741000     0.43124700     0.42568300
     0.25699645     0.64300232     0.43410131
     0.74314900     0.04345300     0.45297800
     0.69663900     0.34054000     0.46621000
     0.78996400     0.42217300     0.29952300


2. Final atomic coordinate for the O2 adsorbed FeCo-N6-C/Solution interface in alkaline 
Fe-Co-N6-H2O-O2_1K_1OH
1.0
    12.84688000     0.00000000     0.00000000
     0.00000000     9.88964000     0.00000000
     0.00000000     0.00000000    42.00000000
  C  N  Co  Fe  H  O  K
  38  6  1  1  129  67  1
Selective dynamics
Direct
    0.44185568  0.00826317  0.03610732
    0.49551347  0.88395505  0.03626407
    0.61080976  0.87982624  0.03687409
    0.33256923  0.00708498  0.03687919
    0.44856839  0.25700612  0.03814466
    0.27796322  0.13021983  0.03738505
    0.50054628  0.12911633  0.03794510
    0.10791515  0.99915051  0.03928975
    0.33243395  0.25532275  0.03857639
    0.16701511  0.12661440  0.03992961
    0.83148273  0.87914020  0.03566826
    0.77330056  0.75482712  0.03698691
    0.78022126  0.00398690  0.03647648
    0.94029193  0.12900942  0.03905276
    0.27260629  0.88525232  0.03517610
    0.66852730  0.00422803  0.03546387
    0.83200932  0.12951447  0.03867712
    0.11315369  0.25276958  0.03927603
    0.99612200  0.00129800  0.04106000
    0.94203932  0.87543871  0.03792160
    0.16367923  0.87921020  0.03692091
    0.00216838  0.74832124  0.03525241
    0.82585517  0.62682952  0.03767995
    0.99914655  0.25375714  0.03662757
    0.33546128  0.76399981  0.03713373
    0.66431041  0.25153386  0.03752318
    0.16950269  0.37686137  0.03692008
    0.61114677  0.12656522  0.03480077
    0.60580082  0.37073583  0.04015597
    0.77495209  0.25466334  0.03735520
    0.11176494  0.75356703  0.03550433
    0.77352507  0.49970071  0.03893152
    0.83236206  0.37633805  0.03799332
    0.94451102  0.62623121  0.03568117
    0.94368667  0.37558433  0.03649565
    0.17166200  0.63345270  0.03645579
    0.00224237  0.50036347  0.03546858
    0.11829978  0.50872693  0.03418322
    0.66416461  0.75673485  0.03647305
    0.44338452  0.75975016  0.03750306
    0.28005467  0.37459245  0.03895445
    0.50075551  0.37485250  0.03888783
    0.28250364  0.64006500  0.03749154
    0.66623841  0.49089957  0.04237566
    0.55979911  0.62422264  0.04898081
    0.37671255  0.51295827  0.05067260
    0.13321571  0.07473045  0.12725490
    0.48698687  0.77511454  0.10301343
    0.84414779  0.33887155  0.11733535
    0.88765806  0.25799128  0.14358886
    0.40943114  0.47353437  0.13519439
    0.64383372  0.51305476  0.11294280
    0.43670795  0.92372341  0.11134163
    0.27318463  0.00800004  0.12350050
    0.63580681  0.93377053  0.10768855
    0.64284141  0.15131868  0.11833545
    0.37843074  0.10159884  0.12662352
    0.75798969  0.95378372  0.11094959
    0.02771842  0.23646811  0.10770950
    0.80238200  0.68211180  0.12085671
    0.06530082  0.64297862  0.10883148
    0.49299683  0.19669156  0.14369497
    0.38622488  0.35507188  0.15936506
    0.13765550  0.29883453  0.11830798
    0.11446492  0.91744722  0.12184343
    0.08869065  0.72514613  0.16208370
    0.71130945  0.51351846  0.14506235
    0.98087346  0.75726489  0.11628803
    0.64406245  0.29677977  0.12831759
    0.82920658  0.79186949  0.14257178
    0.52818427  0.81608078  0.14843598
    0.38393810  0.56662818  0.18853480
    0.14543205  0.74798692  0.19795183
    0.45846318  0.16385730  0.17725665
    0.82349259  0.49827641  0.19236841
    0.13556068  0.54733012  0.15370231
    0.31558986  0.76484505  0.21337924
    0.22894925  0.47797019  0.14001311
    0.74880200  0.62129469  0.19013922
    0.48742955  0.77315416  0.18362415
    0.07635959  0.01302964  0.17440547
    0.01610301  0.55356065  0.19051596
    0.72079814  0.19482950  0.21691076
    0.26457934  0.91401335  0.22059146
    0.92048491  0.65027834  0.27491211
    0.53201182  0.96325653  0.19217316
    0.46318607  0.61244946  0.21364528
    0.38502773  0.06322597  0.22303328
    0.91288161  0.11966255  0.18701571
    0.23400431  0.35142148  0.18342021
    0.28516245  0.14655205  0.21668753
    0.99474639  0.42541453  0.17103022
    0.71305364  0.84326374  0.17989778
    0.79674725  0.86716072  0.20531262
    0.16539565  0.75327707  0.24386578
    0.10906846  0.14552687  0.19178774
    0.85017441  0.77259998  0.27918276
    0.62500553  0.53214450  0.21826794
    0.65541740  0.24027762  0.24832190
    0.06073520  0.77733879  0.25752505
    0.56619326  0.08494835  0.21850517
    0.20388897  0.35854526  0.21975178
    0.56927198  0.47439434  0.24766031
    0.15100252  0.54231970  0.25676362
    0.03797952  0.00051231  0.22953326
    0.37262881  0.12384707  0.26452243
    0.87316716  0.94491597  0.24732643
    0.40005252  0.54357191  0.30770785
    0.49030550  0.27129504  0.27247790
    0.09789173  0.39333582  0.26126576
    0.75095553  0.99808476  0.25645686
    0.18439813  0.72541699  0.29460452
    0.81980572  0.05079845  0.17518866
    0.57397321  0.35158654  0.29295237
    0.96218541  0.37003360  0.22815165
    0.02470315  0.97914810  0.26866191
    0.53908913  0.91584593  0.28719187
    0.26175973  0.41260639  0.28261085
    0.47996037  0.05878785  0.29598391
    0.30605068  0.09830784  0.30760077
    0.35131791  0.69800226  0.30864339
    0.34496822  0.30588412  0.29493716
    0.26465432  0.95060624  0.31265551
    0.66463993  0.05586282  0.30743474
    0.07175079  0.18629495  0.27260631
    0.13215151  0.09307506  0.29911264
    0.20307700  0.71443184  0.33252350
    0.91365664  0.32335635  0.25894270
    0.60079712  0.69577540  0.26386435
    0.77836238  0.01596445  0.32229413
    0.84359777  0.36906332  0.31824479
    0.25274718  0.36794551  0.33242151
    0.67306187  0.23405451  0.33178891
    0.78964288  0.24532117  0.29778963
    0.31807302  0.02066267  0.36993541
    0.59877690  0.32842698  0.35503178
    0.55710122  0.94142379  0.34491131
    0.92878399  0.85692724  0.32504143
    0.52708430  0.70601999  0.29253739
    0.93979680  0.57085019  0.38505306
    0.10572618  0.65147846  0.38095305
    0.92875769  0.35279042  0.36544060
    0.18275584  0.46749451  0.35594629
    0.83028211  0.39389134  0.37854639
    0.02182627  0.15935466  0.34084543
    0.22215365  0.67028935  0.38413738
    0.52462031  0.71085204  0.37331739
    0.47164976  0.62960237  0.34444645
    0.51406594  0.93724807  0.37902602
    0.37596031  0.09620462  0.39746486
    0.21765664  0.32541460  0.39862935
    0.88548313  0.91545933  0.35881632
    0.00163531  0.60582830  0.41986442
    0.31556651  0.86425760  0.40673688
    0.74311905  0.20350883  0.40521300
    0.10613817  0.26222698  0.35396234
    0.34937972  0.27314586  0.43769589
    0.69081029  0.34256278  0.40374060
    0.67478183  0.99485912  0.39094487
    0.15297783  0.26474563  0.42441337
    0.53431737  0.47365306  0.38478923
    0.02497633  0.17102453  0.40096906
    0.34818228  0.74322091  0.42834882
    0.49353936  0.32854414  0.40025268
    0.46001504  0.19847132  0.44265081
    0.79332621  0.99003177  0.40767477
    0.83301054  0.32231923  0.44167786
    0.98238107  0.19001521  0.43644525
    0.96273637  0.98520612  0.40806520
    0.64950122  0.09765021  0.44631634
    0.93988859  0.83583766  0.40370256
    0.66769470  0.24145052  0.46540157
    0.99264532  0.43859375  0.44887915
    0.87606742  0.29441050  0.47700078
    0.10901723  0.45806581  0.43970571
    0.40302655  0.54534259  0.08989832
    0.53196294  0.60266318  0.08812416
    0.34104480  0.03006995  0.11417841
    0.90865300  0.29917283  0.12341546
    0.50540355  0.86307133  0.11382763
    0.69278198  0.00679787  0.10819168
    0.14090898  0.98339435  0.13801795
    0.10505691  0.22077478  0.10938576
    0.71590135  0.50750407  0.12189272
    0.59880197  0.23377705  0.11884199
    0.36840748  0.45759768  0.15551967
    0.84926775  0.75847564  0.12122276
    0.43008142  0.20459570  0.15759311
    0.05715540  0.73499320  0.11631802
    0.10030059  0.68641575  0.18354952
    0.75038062  0.52243218  0.18894750
    0.15014075  0.49077708  0.13503020
    0.24876127  0.81520029  0.21981791
    0.40027603  0.64662918  0.20326560
    0.55074281  0.81962434  0.17329349
    0.84152706  0.13809678  0.18015013
    0.78797575  0.84598181  0.18178337
    0.88127773  0.69863425  0.29109344
    0.50836017  0.04472826  0.20599605
    0.96360450  0.47804016  0.18873192
    0.30904244  0.06925432  0.22953285
    0.05944248  0.07260831  0.19168059
    0.21711923  0.29322796  0.20068431
    0.57018514  0.55492472  0.23270006
    0.11809709  0.71237930  0.25976360
    0.79688396  0.92144286  0.24734119
    0.67777512  0.16132259  0.23371390
    0.55387754  0.34277448  0.27019875
    0.16249909  0.44335437  0.25538813
    0.00718376  0.94235312  0.24621484
    0.40508263  0.18155268  0.28025456
    0.96403038  0.29769458  0.24443017
    0.41769303  0.64066020  0.31113728
    0.23246719  0.75628079  0.31204623
    0.53792093  0.98708064  0.30450675
    0.73647259  0.09398190  0.31177303
    0.31289811  0.40608291  0.30013512
    0.26240680  0.03821908  0.32085443
    0.06241529  0.12899610  0.29229713
    0.82449955  0.33903629  0.29569644
    0.59272753  0.74616192  0.28372682
    0.88440836  0.43062511  0.36429453
    0.62822114  0.31964698  0.33244005
    0.17197937  0.63114528  0.37016672
    0.20337974  0.37107105  0.35168697
    0.97157362  0.64302887  0.39870329
    0.87821984  0.91852552  0.33501336
    0.37652945  0.01259920  0.38534565
    0.58150393  0.92978743  0.36837822
    0.51091644  0.62400142  0.36541780
    0.76007530  0.30558924  0.40757510
    0.03697771  0.21031679  0.35986792
    0.21408626  0.31917147  0.42316092
    0.28820316  0.77606869  0.41515371
    0.72151650  0.03402403  0.40743975
    0.40497433  0.22297082  0.42581720
    0.00892592  0.12367739  0.42109584
    0.55468704  0.37790876  0.39179463
    0.91014203  0.92869582  0.39790589
    0.62684481  0.16152621  0.46319729
    0.89751046  0.31953972  0.45592181
    0.04404998  0.50743294  0.44471696
    0.70967879  0.59981415  0.32581590


3. Initial atomic coordinate for the O2 adsorbed FeCo-N6-C/Solution interface in acid 
Fe-Co-N6-H2O-O2_1H3O_2F
1.0
    12.84688000     0.00000000     0.00000000
     0.00000000     9.88964000     0.00000000
     0.00000000     0.00000000    42.00000000
  C  N  Co  Fe  H  O  F
  38  6  1  1  131  67  2
Selective dynamics
Direct
     0.49037800     0.87242200     0.03601300
     0.60579900     0.87751600     0.03666200
     0.77369700     0.99920800     0.03684400
     0.82125800     0.87214300     0.03708400
     0.66352200     0.00080900     0.03732800
     0.32822100     0.24583800     0.03751600
     0.76397600     0.74601200     0.03773700
     0.27174000     0.87795500     0.03797000
     0.60468700     0.12377000     0.03806100
     0.27150300     0.12345200     0.03811700
     0.49291000     0.12076300     0.03827800
     0.32707100     0.99707000     0.03851500
     0.44114000     0.24505300     0.03858500
     0.16212200     0.87789900     0.03927400
     0.43816700     0.99787300     0.03943000
     0.99078500     0.74893100     0.03995300
     0.15844400     0.12761100     0.04004800
     0.66243000     0.24183800     0.04008300
     0.82408000     0.62065000     0.04024100
     0.83012700     0.12304300     0.04039100
     0.93665200     0.87560400     0.04054000
     0.94118600     0.38152200     0.04059500
     0.77501800     0.24545800     0.04069500
     0.99662700     0.25316400     0.04073300
     0.16902600     0.37951900     0.04084500
     0.94012100     0.12748600     0.04090300
     0.93786000     0.62406200     0.04094100
     0.32802300     0.75748800     0.04095800
     0.10872200     0.25628100     0.04100100
     0.99612200     0.00129800     0.04106000
     0.10648800     0.00484700     0.04116800
     0.82281000     0.37507800     0.04117300
     0.10486000     0.75365200     0.04189100
     0.60646700     0.36471500     0.04197200
     0.16603700     0.63281400     0.04227000
     0.99884600     0.50192400     0.04241300
     0.76466000     0.49611200     0.04264800
     0.11244600     0.50738700     0.04346800
     0.65584500     0.76056000     0.03698700
     0.27763200     0.36795500     0.03976100
     0.43656200     0.75441900     0.04088100
     0.27612900     0.63506000     0.04259500
     0.49492400     0.36773200     0.04281000
     0.65681300     0.49315600     0.04387000
     0.55928600     0.62502700     0.05108300
     0.37862900     0.50096000     0.04968400
     0.61437200     0.85352600     0.09984400
     0.70667300     0.64498300     0.10652600
     0.77648700     0.14535700     0.10947900
     0.01178400     0.75660800     0.10994400
     0.93291300     0.05179900     0.11330200
     0.34787000     0.10728000     0.11725100
     0.72104200     0.36797100     0.11782200
     0.50952400     0.89736600     0.11841400
     0.84893300     0.94339200     0.12089200
     0.66830800     0.15205300     0.12387400
     0.02814800     0.27585000     0.12440200
     0.47750400     0.19516500     0.12514900
     0.73244500     0.77759100     0.12517000
     0.34399900     0.95713400     0.12604000
     0.08290900     0.67305500     0.12779400
     0.87985200     0.40779300     0.13536100
     0.40370500     0.31082900     0.13615600
     0.27451900     0.59943300     0.13742800
     0.09534300     0.15402500     0.14087500
     0.70548200     0.47409100     0.14612800
     0.22509000     0.73971000     0.14663800
     0.24036800     0.09462700     0.14699000
     0.59157400     0.01532200     0.15768900
     0.92121700     0.15142100     0.15975800
     0.96004600     0.46986900     0.15989900
     0.43720300     0.76822000     0.16106700
     0.97803000     0.66388500     0.16563000
     0.77459100     0.96966500     0.16638700
     0.56646500     0.16901200     0.16785000
     0.42430800     0.91509400     0.17293900
     0.16754600     0.92406400     0.17509800
     0.41139600     0.53250300     0.17647800
     0.32628800     0.35090700     0.17786200
     0.19679300     0.19041500     0.17801700
     0.45440000     0.32581800     0.17816000
     0.74795000     0.83637700     0.18281300
     0.60117900     0.41894400     0.18643800
     0.91042100     0.06854800     0.19175800
     0.48931100     0.62737500     0.19485000
     0.70257900     0.47465800     0.19757900
     0.91111700     0.66669500     0.19908700
     0.81918400     0.27944300     0.20014300
     0.18974000     0.81463000     0.20197600
     0.03216200     0.88714700     0.20545900
     0.06026300     0.56462800     0.20736300
     0.14120300     0.44375800     0.20803700
     0.48860300     0.04073700     0.20856600
     0.31145200     0.67150800     0.21476400
     0.85770500     0.41058300     0.22170600
     0.38712300     0.05082300     0.22283900
     0.87739300     0.80910300     0.22719300
     0.20850700     0.65775000     0.23244400
     0.48484000     0.31583400     0.23248200
     0.00626300     0.99297300     0.23335500
     0.27461200     0.22300900     0.23643300
     0.80385000     0.69275300     0.24395900
     0.02361500     0.45596300     0.24590700
     0.74021300     0.13603000     0.24757900
     0.51934900     0.97707400     0.25161400
     0.26708400     0.09255100     0.25888900
     0.53400600     0.40709400     0.25905900
     0.67381500     0.02129700     0.26180400
     0.32258800     0.70995200     0.26550700
     0.01430500     0.24443200     0.26615900
     0.92641000     0.47683900     0.27324800
     0.73870800     0.53948300     0.27942600
     0.96365200     0.10332200     0.28288500
     0.38359400     0.38451900     0.28615900
     0.52253600     0.01324200     0.28869000
     0.57254000     0.78559400     0.28900600
     0.81378700     0.02179100     0.29031500
     0.60669700     0.56621000     0.29139200
     0.08770200     0.46207500     0.29231600
     0.11532700     0.08014800     0.29271200
     0.32934100     0.60723300     0.29322500
     0.82055500     0.65055700     0.29421700
     0.14636400     0.93006700     0.29911600
     0.46812000     0.71154700     0.30121900
     0.27591300     0.43683300     0.30280300
     0.61521000     0.43253600     0.30955900
     0.12980600     0.69162900     0.31257800
     0.86978100     0.86079900     0.31670400
     0.96619600     0.76276400     0.32242700
     0.84052300     0.04931700     0.32703300
     0.34253200     0.84434900     0.32846900
     0.09922500     0.48979400     0.32857900
     0.57964900     0.26126200     0.33457600
     0.58947500     0.83099300     0.33571500
     0.15073900     0.81740900     0.33741800
     0.11027500     0.10552600     0.34097700
     0.54854000     0.03514300     0.34192500
     0.37699900     0.41074200     0.34325700
     0.46264900     0.12868100     0.34747600
     0.89748000     0.36602300     0.34936300
     0.67768700     0.34232300     0.34954000
     0.69622720     0.87124092     0.35218907
     0.28568100     0.92967600     0.35548000
     0.02309700     0.20261700     0.35585600
     0.48995400     0.42268900     0.36195400
     0.71825200     0.99027500     0.36241200
     0.85937400     0.72013500     0.36462500
     0.78326200     0.21705100     0.36550300
     0.99070400     0.42543600     0.37044700
     0.58556400     0.83798800     0.37389300
     0.32864400     0.72375500     0.38018400
     0.36987500     0.57402000     0.38071600
     0.41926300     0.27013600     0.38136500
     0.18166900     0.09340700     0.38210300
     0.82979700     0.00699700     0.38383300
     0.99259200     0.00435200     0.38579000
     0.30502600     0.09658700     0.38721100
     0.78033400     0.32751200     0.39443500
     0.89060200     0.80334700     0.39561800
     0.46059400     0.14341900     0.40271700
     0.94299200     0.58320500     0.40418700
     0.77639800     0.68844100     0.41088200
     0.23434300     0.60601100     0.41316700
     0.18536000     0.92984600     0.41470100
     0.05510300     0.51615300     0.41472700
     0.03383200     0.92403800     0.41660300
     0.47046500     0.74547200     0.41804000
     0.59847500     0.73380500     0.42251300
     0.16520400     0.77641300     0.42328600
     0.84854300     0.43772200     0.42890600
     0.73732900     0.47844800     0.43127800
     0.55261700     0.96475500     0.43390100
     0.60631300     0.10145000     0.43892500
     0.27657752     0.35761801     0.44296847
     0.15701019     0.34482158     0.44558317
     0.74239800     0.66643000     0.44732300
     0.20472800     0.56036800     0.45033600
     0.41920000     0.54597300     0.08842800
     0.51768900     0.58229500     0.08982400
     0.54742400     0.90425500     0.09798000
     0.71387000     0.74276500     0.10346700
     0.88153400     0.99547600     0.10425000
     0.72100900     0.21380000     0.11200500
     0.30379100     0.02629500     0.11657200
     0.41038200     0.24548300     0.11732200
     0.72722400     0.46893500     0.12383400
     0.00938100     0.67850000     0.12502200
     0.03061800     0.17201800     0.12682700
     0.23246400     0.67397500     0.12750300
     0.94916100     0.41212700     0.14222900
     0.56626300     0.10367600     0.14819700
     0.42961600     0.86015200     0.15237900
     0.73906100     0.88549400     0.16268800
     0.18271100     0.11245300     0.16353500
     0.39157000     0.38247600     0.16715100
     0.87246300     0.12285900     0.17564500
     0.14542300     0.83972200     0.18296900
     0.95442500     0.60980800     0.18311800
     0.63800000     0.50511400     0.18479100
     0.41592100     0.63214800     0.18632000
     0.80083100     0.35942100     0.21218600
     0.43903200     0.98233700     0.21743300
     0.97245800     0.92939700     0.21848000
     0.11534900     0.52523400     0.22071100
     0.81911200     0.74370100     0.22199400
     0.25814400     0.72863400     0.22727600
     0.31322100     0.15194500     0.24586500
     0.46877700     0.38014800     0.25094200
     0.74877500     0.04372200     0.25511800
     0.97874600     0.41064100     0.26392900
     0.01453000     0.14604500     0.26632500
     0.55983200     0.96073100     0.27254700
     0.80801300     0.59658800     0.27473200
     0.63534200     0.47601900     0.28674300
     0.34040100     0.70192100     0.28944300
     0.17265300     0.02555200     0.30189400
     0.54357000     0.72259500     0.30509000
     0.34947900     0.42316900     0.30530900
     0.87354500     0.01215900     0.30622300
     0.13767500     0.50604700     0.30790200
     0.10287600     0.78836300     0.32051600
     0.89314500     0.76277800     0.32391000
     0.51155900     0.10796300     0.32977300
     0.60366400     0.35522300     0.33992500
     0.30242900     0.83657000     0.34838100
     0.97782900     0.37289800     0.34940400
     0.61519200     0.88132300     0.35494300
     0.05892600     0.11395300     0.35749400
     0.41177900     0.41454300     0.36479800
     0.78762500     0.04803400     0.36529200
     0.78702400     0.31631200     0.37002100
     0.42253700     0.17160100     0.38305900
     0.24076300     0.03761400     0.38731200
     0.85350300     0.72418300     0.38854100
     0.34964500     0.65117000     0.39455900
     0.96796600     0.94074300     0.40337200
     0.98214600     0.49449900     0.40782200
     0.53347100     0.80023400     0.41722600
     0.71509400     0.65782000     0.42597800
     0.14231700     0.86889200     0.42854400
     0.17878400     0.60587800     0.43080500
     0.78078700     0.39589100     0.43148400
     0.53795800     0.06193300     0.43517000
     0.21357324     0.40931703     0.44559403
     0.54446200     0.26504500     0.19061000
     0.21299400     0.32845600     0.19915600


4. Initial atomic coordinate for the O2 adsorbed FeCo-N6-C/Solution interface in acid
Fe-Co-N6-H2O-O2_1H3O_2F
1.0
    12.84688000     0.00000000     0.00000000
     0.00000000     9.88964000     0.00000000
     0.00000000     0.00000000    42.00000000
  C  N  Co  Fe  H  O  F
  38  6  1  1  131  67  2
Selective dynamics
Direct
   0.50108510  0.87451264  0.03801727
   0.61514991  0.88056767  0.03747601
   0.77936749  0.00375368  0.03784014
   0.83341719  0.87672996  0.03827378
   0.66622954  0.00703659  0.03663137
   0.33332042  0.24324284  0.03581206
   0.77333186  0.75158707  0.03950007
   0.27957213  0.88015805  0.04013462
   0.61327302  0.13025090  0.03587230
   0.27717902  0.12179458  0.03913623
   0.50171129  0.12916236  0.03507878
   0.33529678  0.00276397  0.04141265
   0.44837754  0.24786110  0.03685860
   0.16616773  0.87767363  0.04137006
   0.44789052  0.00316967  0.03724179
   0.99943699  0.75282345  0.04253271
   0.16471537  0.12545829  0.04006293
   0.66669827  0.25512539  0.03468083
   0.82970127  0.62368140  0.04185359
   0.83404633  0.12794665  0.03963908
   0.94370851  0.87456993  0.04101869
   0.94868893  0.38076472  0.04209473
   0.78076332  0.25522961  0.03819430
   0.00357372  0.25443229  0.04055394
   0.17464474  0.37480217  0.04060016
   0.94722682  0.12978049  0.03930684
   0.94211822  0.62400504  0.04104932
   0.33804944  0.75590117  0.03938077
   0.11306772  0.24903109  0.03901285
   0.99612200  0.00129800  0.04106000
   0.10935896  0.99956686  0.04110790
   0.83697710  0.37823379  0.03959290
   0.11026892  0.75434387  0.04176158
   0.60700329  0.37546547  0.03843279
   0.17329953  0.62900028  0.04160809
   0.00257755  0.50434628  0.04207998
   0.77470453  0.49718580  0.04249398
   0.11837788  0.50178532  0.04195415
   0.66528470  0.75719857  0.03834415
   0.28108342  0.36347919  0.03676975
   0.44813164  0.75978978  0.04133214
   0.28056093  0.63740997  0.03801720
   0.49647505  0.36976481  0.03718374
   0.66549951  0.49080517  0.04483848
   0.56519618  0.62482824  0.05320551
   0.38256497  0.50574749  0.04354768
   0.92646063  0.71422603  0.14125252
   0.02943836  0.79667979  0.17824457
   0.09643025  0.08911290  0.11747550
   0.23123852  0.79849906  0.11744713
   0.07568123  0.42632801  0.12085426
   0.56155186  0.12255980  0.11799506
   0.86535173  0.14533066  0.12491065
   0.82323434  0.72250997  0.12280719
   0.19481678  0.42024364  0.13629623
   0.07865258  0.90536767  0.11814558
   0.14992814  0.27016293  0.11410915
   0.63341661  0.25905072  0.11068673
   0.01583021  0.64665078  0.18764744
   0.59778874  0.89308942  0.11991164
   0.14116266  0.72292867  0.13504055
   0.91761409  0.52952877  0.12785573
   0.52017873  0.29072758  0.15238400
   0.35594973  0.79631679  0.15565221
   0.22913066  0.13427146  0.12657223
   0.79107928  0.26380908  0.14061614
   0.47635851  0.93771877  0.11560339
   0.33495219  0.94328773  0.14709416
   0.86550871  0.95672679  0.17575690
   0.94692985  0.43881427  0.16717882
   0.91953532  0.35223386  0.12147681
   0.68012634  0.70134933  0.14351784
   0.29193121  0.55008597  0.17495259
   0.99940045  0.98992093  0.14150715
   0.67651586  0.04881136  0.18681197
   0.70515924  0.86134167  0.15181530
   0.27760208  0.74647859  0.20388477
   0.61106447  0.56713324  0.18491773
   0.37144068  0.16720001  0.16039415
   0.26340146  0.10579937  0.17902859
   0.50075835  0.27847958  0.18970317
   0.96060696  0.02957771  0.19025397
   0.68812803  0.26985284  0.18495161
   0.96996326  0.35621539  0.19979768
   0.67707140  0.47958157  0.16505988
   0.81130800  0.33586530  0.18553260
   0.34280968  0.40816664  0.16776565
   0.90923098  0.53595758  0.22840945
   0.38863116  0.67482404  0.20331417
   0.08907309  0.13294479  0.20328045
   0.24407079  0.37490180  0.20468504
   0.22916481  0.23582618  0.22586814
   0.48780370  0.54346976  0.23665886
   0.47427128  0.35597201  0.25806278
   0.85213189  0.50307547  0.26071814
   0.49007511  0.95179929  0.28380138
   0.20548501  0.93906961  0.22094436
   0.36077308  0.39013018  0.24925684
   0.56997020  0.21952983  0.24204877
   0.99674223  0.13085548  0.22698236
   0.30361066  0.85358321  0.26460399
   0.14330936  0.82118111  0.24023162
   0.13340025  0.40468676  0.24885878
   0.70785090  0.91396029  0.20796210
   0.55135191  0.67686160  0.23638561
   0.30656289  0.91962072  0.29525099
   0.62899271  0.30433353  0.26576154
   0.67413362  0.73876179  0.26410777
   0.41260878  0.75338830  0.30224884
   0.06050343  0.25066580  0.28647512
   0.02790513  0.46418545  0.26250836
   0.98670689  0.68746806  0.25697650
   0.99511370  0.12062982  0.28448026
   0.37185469  0.44093765  0.29509395
   0.55957723  0.07497917  0.28147053
   0.63793704  0.88173793  0.25572255
   0.95465773  0.90391343  0.26227616
   0.70067807  0.50551864  0.27453875
   0.13274159  0.45519847  0.30806884
   0.14374731  0.03819533  0.31186459
   0.42670103  0.61284505  0.31600606
   0.01103812  0.75509466  0.28980615
   0.18246728  0.90228781  0.32613739
   0.60234995  0.68884011  0.30839164
   0.28490061  0.47840445  0.32351541
   0.73152033  0.38065642  0.29600503
   0.15593702  0.65165236  0.34286070
   0.90053656  0.83788761  0.34363237
   0.01837318  0.77745390  0.34009585
   0.85750399  0.99827679  0.26917903
   0.42383480  0.77684656  0.35532123
   0.14669320  0.40105376  0.34508155
   0.70260668  0.20105107  0.33375286
   0.71097195  0.63210435  0.31526798
   0.16928933  0.77401638  0.36712432
   0.27868157  0.12725736  0.33859327
   0.60610349  0.07127905  0.35387208
   0.47839305  0.46383582  0.34597812
   0.64083397  0.99482413  0.32108211
   0.01802202  0.33264857  0.36568317
   0.77776075  0.31823491  0.34270484
   0.87638980  0.65142200  0.34965515
   0.45589256  0.90183739  0.37470852
   0.31863113  0.26880086  0.33432169
   0.58463605  0.40494827  0.34359065
   0.77731876  0.28963785  0.42687330
   0.91216136  0.00222731  0.41105317
   0.87804555  0.31891280  0.38630717
   0.10533000  0.41153689  0.38644449
   0.79190650  0.62357687  0.37850391
   0.51974793  0.71593612  0.39250342
   0.57475799  0.58279165  0.38557044
   0.63070019  0.45073845  0.42063727
   0.44311130  0.11405634  0.36591111
   0.88437034  0.19693642  0.43383955
   0.14399034  0.17552554  0.39597129
   0.50644941  0.10237857  0.39961261
   0.87045606  0.44858985  0.36306815
   0.03435256  0.03527985  0.42297720
   0.60259015  0.35464661  0.39524349
   0.26214161  0.25245916  0.42336288
   0.94783152  0.89024373  0.45196409
   0.43790258  0.22466319  0.43710303
   0.29171498  0.83027014  0.39193411
   0.31403445  0.30983004  0.39358842
   0.17964328  0.03688387  0.40990047
   0.68449692  0.70962135  0.41581609
   0.79332722  0.74863737  0.43633925
   0.19312189  0.75824750  0.41070855
   0.10754916  0.55747906  0.42738048
   0.21759728  0.49162302  0.42019850
   0.80407476  0.84028673  0.38375367
   0.76690509  0.95335370  0.35848804
   0.96452549  0.60416944  0.45013822
   0.94420154  0.44597980  0.44265523
   0.93141578  0.80260611  0.48310439
   0.55051436  0.25851952  0.43996522
   0.40225588  0.52098336  0.08304398
   0.50565587  0.56472971  0.08721523
   0.89222241  0.67461117  0.12184365
   0.03469330  0.70404045  0.17026997
   0.15336345  0.39517020  0.11782135
   0.03370226  0.98800032  0.12155365
   0.54383459  0.95003804  0.10765078
   0.56964401  0.22334371  0.12105493
   0.82490869  0.22732945  0.11862227
   0.15658530  0.76888634  0.11429597
   0.16683576  0.15040604  0.11134607
   0.35719587  0.85561477  0.13560719
   0.95950864  0.43519170  0.12671223
   0.70697621  0.95335651  0.18661209
   0.70675470  0.79062066  0.13486286
   0.94274223  0.95344784  0.17490499
   0.30577974  0.11279383  0.15833338
   0.46571847  0.31508356  0.16990196
   0.92691108  0.43020759  0.19022740
   0.33034317  0.69751927  0.18769633
   0.27462682  0.45570125  0.16910613
   0.75091944  0.30812742  0.17305049
   0.63559005  0.56118787  0.16362023
   0.91038783  0.55202353  0.25062417
   0.51102493  0.61677582  0.22295591
   0.01619251  0.16958296  0.20702832
   0.23718776  0.34077486  0.22720959
   0.21106691  0.84207694  0.22976077
   0.42067680  0.43294989  0.25970732
   0.35887076  0.88331781  0.27949604
   0.56829842  0.24364597  0.26422404
   0.66796583  0.80052635  0.24447649
   0.09216437  0.41681060  0.26878230
   0.04665912  0.16612213  0.29936827
   0.56161334  0.97682631  0.28440546
   0.02305086  0.76817345  0.26698456
   0.74254412  0.42039622  0.27378124
   0.45288437  0.70732071  0.31975630
   0.20075367  0.00089547  0.32436816
   0.66236479  0.65534800  0.29755540
   0.35977023  0.44825285  0.31905519
   0.93046614  0.00451245  0.26077662
   0.16871654  0.47780726  0.32766017
   0.14663786  0.75050801  0.34592014
   0.94689652  0.77650476  0.32990060
   0.66836760  0.04996343  0.34034783
   0.71353605  0.30375372  0.32957218
   0.41068106  0.81878519  0.37652751
   0.09526277  0.32890009  0.37238887
   0.80721737  0.59674762  0.35608148
   0.31807712  0.19740109  0.35014658
   0.54217387  0.44648629  0.35820521
   0.85182574  0.28539752  0.43060998
   0.89202392  0.35358181  0.36453071
   0.64294665  0.35787226  0.41480901
   0.50595376  0.07173346  0.37693839
   0.95558099  0.02154439  0.42948107
   0.57759573  0.66150263  0.39892577
   0.16212873  0.13303327  0.41631790
   0.31160455  0.32205619  0.41812284
   0.75347060  0.75587845  0.41663205
   0.94234474  0.79401249  0.46036700
   0.21502107  0.84441661  0.40016129
   0.50446020  0.18058727  0.44061151
   0.17047819  0.56001479  0.41353184
   0.83091456  0.89918775  0.36706355
   0.99784420  0.51379559  0.44838223
   0.60183008  0.19349371  0.20178106
   0.21476320  0.09278976  0.21204211
