# Supplementary material for: Revealing the role of double-layer microenvironments in pH-dependent oxygen reduction activity over metal-nitrogen-carbon catalysts
Source: Nat Commun. 2023 Oct 31;14:6936. doi: 10.1038/s41467-023-42749-7 (PMC10618200; doi:10.1038/s41467-023-42749-7)
Supplement: Supplementary file 5 — Source Data [file 41467_2023_42749_MOESM5_ESM.xlsx]

## Sheet: Figure 2a
Distance to surface (Z, Å)	Concentration of water in Alkaline	Concentration of water in Acid
1.09583	0	0
1.2875	0	0
1.47917	0	0
1.67083	0	0
1.8625	0	0
2.05417	0	0
2.24583	0.0001227	0.000968
2.4375	0.00284	0.00796
2.62917	0.02087	0.04383
2.82083	0.05378	0.10395
3.0125	0.09033	0.13393
3.20417	0.10351	0.11456
3.39583	0.10025	0.0831
3.5875	0.09238	0.0499
3.77917	0.06644	0.04274
3.97083	0.05004	0.03907
4.1625	0.05607	0.04511
4.35417	0.06276	0.03753
4.54583	0.05504	0.04583
4.7375	0.05463	0.06392
4.92917	0.03274	0.05643
5.12083	0.03108	0.0571
5.3125	0.03436	0.06791
5.50417	0.03634	0.07361
5.69583	0.04878	0.07065
5.8875	0.05576	0.05766
6.07917	0.07276	0.04731
6.27083	0.07814	0.06051
6.4625	0.05776	0.05343
6.65417	0.05871	0.04568
6.84583	0.07296	0.02831
7.0375	0.07598	0.02185
7.22917	0.0683	0.02217
7.42083	0.05484	0.02874
7.6125	0.05653	0.04038
7.80417	0.05287	0.05897
7.99583	0.05036	0.05127
8.1875	0.04788	0.04467
8.37917	0.03967	0.03776
8.57083	0.04022	0.04102
8.7625	0.04365	0.06114
8.95417	0.05421	0.06044
9.14583	0.06158	0.06923
9.3375	0.06227	0.05596
9.52917	0.05984	0.05954
9.72083	0.06653	0.06842
9.9125	0.05724	0.07198
10.1042	0.04935	0.07516
10.2958	0.05446	0.05433
10.4875	0.04777	0.03654
10.6792	0.05437	0.02933
10.8708	0.06511	0.03381
11.0625	0.05778	0.04457
11.2542	0.06286	0.04782
11.4458	0.06772	0.05776
11.6375	0.07146	0.07644
11.8292	0.07356	0.08616
12.0208	0.05681	0.07744
12.2125	0.05545	0.05068
12.4042	0.04337	0.03633
12.5958	0.03374	0.04303
12.7875	0.0401	0.04768
12.9792	0.03401	0.05044
13.1708	0.03778	0.05358
13.3625	0.05214	0.05408
13.5542	0.05478	0.05868
13.7458	0.06425	0.06808
13.9375	0.06643	0.07519
14.1292	0.05993	0.06965
14.3208	0.06356	0.05104
14.5125	0.07378	0.04557
14.7042	0.06959	0.03571
14.8958	0.06141	0.04037
15.0875	0.06508	0.04905
15.2792	0.05246	0.05757
15.4708	0.06023	0.05836
15.6625	0.06679	0.06937
15.8542	0.06004	0.06868
16.0458	0.05587	0.07577
16.2375	0.05609	0.0725
16.4292	0.0418	0.05915
16.6208	0.03387	0.04909
16.8125	0.03441	0.0447
17.0042	0.02853	0.03709
17.1958	0.0237	0.04336
17.3875	0.02291	0.03986
17.5792	0.01615	0.0306
17.7708	0.01875	0.02651
17.9625	0.01402	0.01494
18.1542	0.01661	0.01001
18.3458	0.00846	0.00272
18.5375	0.00453	0.000614
18.7292	0.000955	0
18.9208	0.00077	0
19.1125	0	0
19.3042	0	0
19.4958	0	0
19.6875	0	0
19.8792	0	0
20.0708	0	0
20.2625	0	0
20.4542	0	0
20.6458	0	0
20.8375	0	0
21.0292	0	0
21.2208	0	0
21.4125	0	0
21.6042	0	0
21.7958	0	0
21.9875	0	0
22.1792	0	0
22.3708	0	0
22.5625	0	0
22.7542	0	0
22.9458	0	0
23.1375	0	0
23.3292	0	0
23.5208	0	0
23.7125	0	0
23.9042	0	0

## Sheet: Figure 2b
Distance to surface (Z, Å)	Total cos(α) in Alkaline	Distance to surface (Z, Å)	Total cos(α) in Acid
0.256	0	0.23	0
0.506	0	0.48	0
0.756	0	0.73	0
1.006	0	0.98	0
1.256	0	1.23	0
1.506	0	1.48	0
1.756	0	1.73	0
2.006	0	1.98	0
2.256	0.00246	2.23	0.01277
2.506	0.0642	2.48	0.15931
2.756	0.35954	2.73	0.91212
3.006	0.62344	2.98	1.45788
3.256	0.46638	3.23	1.14255
3.506	0.21795	3.48	0.58274
3.756	0.03352	3.73	0.36726
4.006	-0.05916	3.98	0.34596
4.256	0.06423	4.23	0.52661
4.506	-0.09996	4.48	0.44296
4.756	-0.11576	4.73	0.48921
5.006	0.01288	4.98	0.52584
5.256	-0.05727	5.23	0.59195
5.506	-0.07813	5.48	0.78156
5.756	-0.05357	5.73	0.66964
6.006	0.00732	5.98	0.41026
6.256	-0.19007	6.23	0.30974
6.506	-0.06196	6.48	0.38874
6.756	0.02264	6.73	0.36719
7.006	-0.00119	6.98	0.23045
7.256	-0.04717	7.23	0.19286
7.506	-0.07024	7.48	0.15454
7.756	-0.10023	7.73	0.03566
8.006	-0.09912	7.98	0.02474
8.256	-0.04941	8.23	0.03683
8.506	0.02692	8.48	0.0103
8.756	-0.01137	8.73	-0.13771
9.006	-0.067	8.98	-0.22683
9.256	-0.04312	9.23	-0.06733
9.506	-0.08506	9.48	0.01844
9.756	-0.22366	9.73	-0.00012
10.006	-0.14383	9.98	0.1015
10.256	-0.14224	10.23	-0.09568
10.506	-0.12011	10.48	-0.16768
10.756	-0.18888	10.73	0.02618
11.006	-0.12587	10.98	0.22835
11.256	-0.14383	11.23	0.26954
11.506	-0.21056	11.48	-0.08571
11.756	-0.24928	11.73	-0.17089
12.006	-0.11816	11.98	0.07684
12.256	-0.01939	12.23	0.07471
12.506	-0.03182	12.48	0.16203
12.756	0.02274	12.73	-0.02446
13.006	-0.01673	12.98	-0.11348
13.256	-0.02167	13.23	-0.20791
13.506	0.04929	13.48	-0.14722
13.756	-0.01075	13.73	0.08512
14.006	-0.11847	13.98	0.06464
14.256	-0.13515	14.23	-0.01478
14.506	-0.01114	14.48	-0.10367
14.756	-0.05409	14.73	0.01706
15.006	-0.2198	14.98	-0.00054
15.256	-0.21037	15.23	-0.10446
15.506	-0.08439	15.48	-0.18504
15.756	-0.13319	15.73	-0.37697
16.006	-0.0965	15.98	-0.45657
16.256	-0.11437	16.23	-0.24116
16.506	-0.11147	16.48	0.0463
16.756	-0.04761	16.73	0.13707
17.006	0.02336	16.98	0.0998
17.256	0.02718	17.23	0.10312
17.506	-0.02058	17.48	0.01984
17.756	-0.02939	17.73	-0.04772
18.006	-0.00268	17.98	-0.06199
18.256	-0.01656	18.23	-0.04015
18.506	-0.01747	18.48	-0.00383
18.756	0.000749366
19.006	-0.00185

## Sheet: Figure 2c
r (Å)	g(r) in Alkaline-solid	g(r) in Alkaline-dashed	g(r) in Acid-solid	g(r) in Acid-dashed
0.05	0	0	0	0
0.15	0	0	0	0
0.25	0	0	0	0
0.35	0	0	0	0
0.45	0	0	0	0
0.55	0	0	0	0
0.65	0	0	0	0
0.75	0	0	0	0
0.85	0	0	0	0
0.95	0	0	0	0
1.05	0	0	0	0
1.15	0	0	0	0
1.25	0	0	0	0
1.35	0.01264	0	0	0
1.45	0.38816	0.01096	0	0
1.55	1.84786	0.23835	0	0
1.65	3.52136	1.11335	0	0
1.75	4.70063	2.37396	0	0
1.85	3.58796	2.09161	0	0
1.95	2.55606	1.54679	0	0
2.05	1.41996	1.12939	0	0
2.15	1.02608	0.70992	0.02033	0
2.25	0.75616	0.68919	0.09092	0.0032
2.35	0.66696	0.61093	0.17843	0.01174
2.45	0.58676	0.58841	0.23274	0.03024
2.55	0.61606	0.62062	0.37785	0.08524
2.65	0.62764	0.74295	0.47035	0.12647
2.75	0.54148	0.86488	0.68966	0.25846
2.85	0.77486	1.01802	0.88076	0.45455
2.95	0.89647	0.9672	1.04928	0.75018
3.05	1.2095	1.24524	1.11995	0.90773
3.15	1.62227	1.34293	1.34595	1.07578
3.25	2.10272	1.30177	1.5446	1.15423
3.35	2.11839	1.45284	1.51934	1.37318
3.45	1.86462	1.34827	1.49191	1.46849
3.55	1.7817	1.13651	1.5675	1.54923
3.65	1.68937	1.27401	1.46746	1.60104
3.75	1.66181	1.30131	1.59817	1.69475
3.85	1.46978	1.30654	1.6048	1.70365
3.95	1.42838	1.3961	1.58047	1.63262
4.05	1.41912	1.31576	1.48362	1.63837
4.15	1.4261	1.33244	1.48621	1.6381
4.25	1.32242	1.35432	1.58077	1.76042
4.35	1.30843	1.38689	1.6393	1.82603
4.45	1.20872	1.34936	1.57644	1.85211
4.55	1.13662	1.4944	1.52592	1.79697
4.65	1.22544	1.45411	1.4613	1.80612
4.75	1.26893	1.49494	1.54596	1.68389
4.85	1.25003	1.51132	1.60608	1.66189
4.95	1.1818	1.60578	1.56839	1.65864

## Sheet: Figure 2d
Bond length of adsorbed O2 (Å)	Frequency in Acid	Bond length of adsorbed O2 (Å)	Frequency in Alkaline
1.285	0	1.325	0
1.295	0.0002	1.375	0.0021
1.305	0.0021	1.425	0.0171
1.315	0.0078	1.475	0.026
1.325	0.0122	1.525	0.0224
1.335	0.022	1.575	0.0232
1.345	0.0394	1.625	0.0322
1.355	0.0646	1.675	0.0492
1.365	0.0881	1.725	0.0642
1.375	0.112	1.775	0.0743
1.385	0.1119	1.825	0.1084
1.395	0.1152	1.875	0.1231
1.405	0.104	1.925	0.1317
1.415	0.094	1.975	0.1155
1.425	0.0728	2.025	0.0916
1.435	0.0617	2.075	0.0496
1.445	0.0319	2.125	0.0273
1.455	0.0187	2.175	0.0191
1.465	0.0131	2.225	0.0073
1.475	0.0112	2.275	0.0059
1.485	0.0078	2.325	0.003
1.495	0.0036	2.375	0.0011
1.505	0.0031	2.425	0.0016
1.515	0.0018	2.475	0.0041
1.525	0.0008	2.525	0

## Sheet: Figure 3a
wavenumber	U_RHE_0.4	U_RHE_0.5	U_RHE_0.6	U_RHE_0.7	U_RHE_0.8
3795.23	-0.000226297	-7.71179e-05	-5.03255e-05	-0.000179322	-1.48328e-05
3791.38	-0.000168429	-3.08373e-05	-6.16836e-05	-0.000161951	-2.15227e-05
3787.52	-0.000130561	5.44332e-06	-3.30417e-05	-0.000134579	-2.82127e-05
3783.66	-0.000122692	-8.27609e-06	-4.43998e-05	-0.000107208	-3.49026e-05
3779.81	-9.48241e-05	-5.19954e-05	-3.57579e-05	-8.98369e-05	-4.15925e-05
3775.95	-6.95578e-06	-5.57148e-05	2.88396e-06	-5.24656e-05	-2.82824e-05
3772.09	7.09126e-05	-1.94342e-05	4.15259e-05	2.49057e-05	-4.97236e-06
3768.23	7.87809e-05	3.68464e-05	7.01678e-05	7.22769e-05	1.83377e-05
3764.38	1.66492e-05	2.31271e-05	3.88097e-05	4.96482e-05	2.16478e-05
3760.52	-5.54825e-05	-5.92303e-07	-2.54845e-06	2.70195e-05	3.49579e-05
3756.66	-0.000107614	5.56884e-05	-1.39065e-05	4.43908e-05	7.8268e-05
3752.81	-7.97458e-05	0.000141969	3.47353e-05	5.1762e-05	0.000111578
3748.95	-2.18774e-05	0.00012825	9.33773e-05	1.91333e-05	4.88811e-06
3745.09	-4.00913e-06	2.45302e-05	0.000102019	-4.34954e-05	-0.000161802
3741.24	5.38592e-05	8.10815e-07	7.0661e-05	-2.61241e-05	-0.000168492
3737.38	0.000101728	5.70915e-05	-6.97059e-07	3.12472e-05	-7.51817e-05
3733.52	0.000109596	8.33721e-05	-1.20552e-05	1.86184e-05	-1.87158e-06
3729.67	0.000117464	4.96527e-05	8.65867e-05	-2.40103e-05	4.14385e-05
3725.81	0.000115332	3.59333e-05	0.000145418	-3.6639e-05	5.47486e-05
3721.95	6.32009e-05	5.2214e-05	6.71602e-05	-2.92677e-05	2.80587e-05
3718.09	2.10692e-05	1.84946e-05	-2.10978e-05	-2.18965e-05	-3.86313e-05
3714.24	3.89375e-05	-3.52247e-05	-1.93558e-05	1.54748e-05	-5.53212e-05
3710.38	3.50052e-05	-1.42476e-05	1.23862e-05	2.28461e-05	-1.20111e-05
3706.52	2.3547e-05	3.14792e-05	2.41282e-05	4.02174e-05	2.1299e-05
3702.67	-1.79113e-05	1.72059e-05	-4.12986e-06	3.75886e-05	4.60904e-06
3698.81	-5.93696e-05	2.93264e-06	-2.23879e-05	2.49599e-05	-4.20809e-05
3694.95	-7.08278e-05	8.65941e-06	-6.45886e-07	3.23312e-05	-4.87708e-05
3691.1	-5.2286e-05	4.38615e-06	-8.90393e-06	3.97024e-05	-1.54607e-05
3687.24	-4.37442e-05	-2.98871e-05	-5.71619e-05	-6.20861e-06	-4.21506e-05
3683.38	-8.52025e-05	-9.41603e-05	-0.00010542	-7.30577e-05	-0.000138841
3679.53	-0.000106661	-0.000138434	-6.36779e-05	-6.99068e-05	-0.00017553
3675.67	-4.8119e-05	-0.000122707	2.8064e-05	-1.67559e-05	-0.00011222
3671.81	5.04228e-05	-4.698e-05	7.9806e-05	3.6395e-05	1.10897e-05
3667.95	4.89646e-05	-4.12533e-05	2.94635e-05	2.95459e-05	5.43997e-05
3664.1	3.75064e-05	-3.55265e-05	-4.54616e-06	5.26968e-05	5.77098e-05
3660.24	3.60481e-05	1.02002e-05	-8.55588e-06	8.58477e-05	1.10199e-05
3656.38	-1.54101e-05	3.59269e-05	-1.25656e-05	7.89986e-05	-6.567e-05
3652.53	-6.68684e-05	2.16537e-05	-6.57527e-06	6.21495e-05	-6.23599e-05
3648.67	-7.83266e-05	-2.61954e-06	-5.84986e-07	7.53004e-05	2.09501e-05
3644.81	-4.97848e-05	-3.68928e-05	2.54053e-05	0.000118451	4.42602e-05
3640.96	-8.12431e-05	-0.000121166	1.13956e-05	0.000131602	1.75703e-05
3637.1	-0.000112701	-0.000145439	-1.26141e-05	8.47531e-05	2.08804e-05
3633.24	-0.00011416	-5.97125e-05	-6.62377e-06	1.7904e-05	7.41904e-05
3629.38	-0.000135618	6.01427e-06	3.93666e-05	-5.89451e-05	8.75005e-05
3625.53	-0.000147076	-8.25899e-06	5.53568e-05	-7.57942e-05	7.08106e-05
3621.67	-8.85342e-05	-6.25322e-05	4.13472e-05	-4.26433e-05	6.41207e-05
3617.81	-6.99925e-05	-0.000146805	1.73374e-05	-4.94924e-05	2.74308e-05
3613.96	-9.14507e-05	-0.000181079	-6.67223e-06	-0.000106341	-1.31559e-05
3610.1	-0.000102909	-0.000155352	-4.0682e-05	-0.000163191	-4.41686e-05
3606.24	-3.43672e-05	-8.96252e-05	-5.46917e-05	-0.00012004	-2.51813e-05
3602.39	8.31904e-05	1.61016e-05	-8.70135e-06	-5.41411e-07	3.38061e-05
3598.53	0.000122237	0.000111828	6.72889e-05	0.00010319	7.27934e-05
3594.67	2.12836e-05	7.75551e-05	9.32793e-05	0.000126921	2.17807e-05
3590.82	-8.96698e-05	3.2818e-06	3.92695e-05	9.06528e-05	-6.92319e-05
3586.96	-0.000150623	-6.09914e-05	-1.47401e-05	4.38421e-06	-0.000120245
3583.1	-0.000131577	-9.52647e-05	-3.87498e-05	-6.18844e-05	-9.12573e-05
3579.24	-0.00010253	-8.95379e-05	-4.15803e-05	-7.8153e-05	-5.227e-05
3575.39	-6.34833e-05	-3.38112e-05	-9.94499e-06	-4.44216e-05	-3.32826e-05
3571.53	-1.44367e-05	4.36236e-06	3.16903e-05	-5.06902e-05	-5.42953e-05
3567.67	-4.53901e-05	-5.32662e-06	3.32554e-06	-8.69587e-05	-7.5308e-05
3563.82	-0.000106343	-4.50156e-05	-3.50392e-05	-9.32273e-05	-3.63206e-05
3559.96	-0.000107297	-7.47046e-05	-2.34039e-05	-5.94959e-05	-7.3333e-06
3556.1	-5.82503e-05	-4.43936e-05	1.82313e-05	-1.57645e-05	1.65403e-06
3552.25	-9.20367e-06	3.59174e-05	6.98666e-05	6.79669e-05	5.06414e-05
3548.39	5.98429e-05	9.62284e-05	0.000131502	0.000141698	0.000109629
3544.53	0.00011889	0.000166539	0.000153137	0.00015543	0.000148616
3540.68	0.000127936	0.00019685	0.000164772	0.000119161	0.000177603
3536.82	0.000116983	0.000217161	0.000196408	7.28925e-05	0.000186591
3532.96	8.60294e-05	0.000217472	0.000238043	1.66239e-05	0.000135578
3529.1	4.5076e-05	0.000217783	0.000249678	-1.96447e-05	5.45654e-05
3525.25	5.41226e-05	0.000238095	0.000261313	-1.59133e-05	1.35527e-05
3521.39	0.000103169	0.000278406	0.000262949	-2.21819e-05	3.254e-05
3517.53	0.000152216	0.000298717	0.000254584	-2.84505e-05	6.15273e-05
3513.68	0.000191262	0.000309028	0.000256219	3.5281e-05	0.000110515
3509.82	0.000190309	0.000329339	0.000287854	8.90124e-05	0.000149502
3505.96	0.000169356	0.00035965	0.00028949	0.000102744	0.000158489
3502.11	0.000178402	0.000349961	0.000231125	0.000106475	0.000137477
3498.25	0.000247449	0.000370272	0.00022276	0.000130207	0.000116464
3494.39	0.000306495	0.000370583	0.000224396	9.3938e-05	7.54513e-05
3490.53	0.000305542	0.000360894	0.000226031	1.76694e-05	5.44387e-05
3486.68	0.000294589	0.000361205	0.000267666	1.14008e-05	4.3426e-05
3482.82	0.000373635	0.000401516	0.000319301	0.000145132	4.24133e-05
3478.96	0.000482682	0.000461827	0.000350937	0.000268864	8.14007e-05
3475.11	0.000541729	0.000532138	0.000362572	0.000262595	0.000100388
3471.25	0.000570775	0.000592449	0.000394207	0.000236326	0.000109375
3467.39	0.000649822	0.00062276	0.000435842	0.000280058	0.000158363
3463.54	0.000698868	0.000593071	0.000437478	0.000313789	0.00022735
3459.68	0.000667915	0.000563382	0.000409113	0.000287521	0.000226337
3455.82	0.000656962	0.000573693	0.000400748	0.000251252	0.000175325
3451.97	0.000686008	0.000584004	0.000412383	0.000244983	0.000104312
3448.11	0.000735055	0.000604315	0.000444019	0.000298715	7.32993e-05
3444.25	0.000784101	0.000654626	0.000495654	0.000352446	7.22866e-05
3440.39	0.000813148	0.000734937	0.000537289	0.000366178	0.000101274
3436.54	0.000852195	0.000795248	0.000548924	0.000339909	0.000180261
3432.68	0.000901241	0.000845559	0.00058056	0.00031364	0.000259249
3428.82	0.001	0.00090587	0.000662195	0.000357372	0.000298236
3424.97	0.00108	0.000906181	0.00068383	0.000401103	0.000247223
3421.11	0.00111	0.000886492	0.000645466	0.000434835	0.000186211
3417.25	0.00116	0.000896803	0.000627101	0.000448566	0.000185198
3413.4	0.00127	0.000957114	0.000718736	0.000512298	0.000294185
3409.54	0.00137	0.00103	0.000880371	0.000576029	0.000413173
3405.68	0.00138	0.00108	0.000972007	0.00061976	0.00044216
3401.83	0.00131	0.00106	0.000913642	0.000613492	0.000361147
3397.97	0.00126	0.00104	0.000795277	0.000607223	0.000250135
3394.11	0.00127	0.0011	0.000746912	0.000620955	0.000179122
3390.25	0.00128	0.00115	0.000768548	0.000624686	0.000178109
3386.4	0.00136	0.00118	0.000860183	0.000618417	0.000267097
3382.54	0.0015	0.00124	0.001	0.000662149	0.000376084
3378.68	0.00159	0.00129	0.0011	0.00073588	0.000415071
3374.83	0.00161	0.00128	0.00109	0.000749612	0.000404059
3370.97	0.00162	0.00126	0.00105	0.000703343	0.000423046
3367.11	0.00159	0.00128	0.00105	0.000657074	0.000412033
3363.26	0.00156	0.00132	0.00106	0.000680806	0.000341021
3359.4	0.00162	0.00139	0.00107	0.000764537	0.000290008
3355.54	0.00172	0.00143	0.00107	0.000838269	0.000298995
3351.68	0.00177	0.00144	0.00108	0.000872	0.000347983
3347.83	0.00177	0.00144	0.00112	0.000845731	0.00038697
3343.97	0.00177	0.00146	0.00116	0.000829463	0.000395957
3340.11	0.00179	0.00152	0.00122	0.000853194	0.000434945
3336.26	0.00187	0.00158	0.00128	0.000886926	0.000473932
3332.4	0.00195	0.0016	0.00131	0.000890657	0.000462919
3328.54	0.00197	0.0016	0.00132	0.000914388	0.000421907
3324.69	0.00195	0.00161	0.00131	0.00096812	0.000390894
3320.83	0.00198	0.00163	0.00128	0.000991851	0.000399881
3316.97	0.00199	0.00164	0.00127	0.000955583	0.000398869
3313.12	0.00196	0.00163	0.00127	0.000919314	0.000377856
3309.26	0.00198	0.00166	0.00131	0.000933045	0.000406843
3305.4	0.00204	0.0017	0.00132	0.000946777	0.000435831
3301.54	0.00212	0.00175	0.00133	0.000960508	0.000414818
3297.69	0.00219	0.00179	0.00134	0.00101	0.000403805
3293.83	0.00224	0.00184	0.00141	0.00109	0.000442793
3289.97	0.00229	0.00188	0.00152	0.0011	0.00050178
3286.12	0.0023	0.0019	0.00159	0.00107	0.000560767
3282.26	0.00228	0.00191	0.0016	0.00106	0.000609755
3278.4	0.00226	0.00192	0.00159	0.00109	0.000628742
3274.55	0.00224	0.0019	0.0016	0.00113	0.000607729
3270.69	0.00224	0.00189	0.00162	0.0011	0.000556717
3266.83	0.00224	0.0019	0.0016	0.00105	0.000495704
3262.98	0.00224	0.00191	0.00157	0.00106	0.000474691
3259.12	0.00228	0.00193	0.00162	0.00113	0.000533679
3255.26	0.00232	0.00196	0.00172	0.00118	0.000592666
3251.4	0.0023	0.00197	0.00172	0.00114	0.000571653
3247.55	0.00223	0.00195	0.00162	0.00108	0.000500641
3243.69	0.00221	0.00192	0.00154	0.00111	0.000479628
3239.83	0.00226	0.00186	0.00153	0.00115	0.000448615
3235.98	0.00237	0.00184	0.00161	0.00118	0.000447603
3232.12	0.00241	0.00187	0.00171	0.00121	0.00045659
3228.26	0.00237	0.00189	0.00168	0.00121	0.000425577
3224.41	0.00232	0.00189	0.0016	0.00121	0.000384565
3220.55	0.00232	0.00191	0.00155	0.00119	0.000363552
3216.69	0.00235	0.00195	0.00156	0.00115	0.000382539
3212.83	0.00238	0.00195	0.00162	0.00115	0.000441527
3208.98	0.0024	0.00194	0.00168	0.0012	0.000500514
3205.12	0.0024	0.00191	0.00168	0.00125	0.000509501
3201.26	0.00242	0.00191	0.00169	0.0013	0.000468489
3197.41	0.00245	0.00192	0.0017	0.00131	0.000437476
3193.55	0.00247	0.00196	0.00172	0.0013	0.000456463
3189.69	0.00249	0.002	0.00171	0.00128	0.000535451
3185.84	0.00245	0.00196	0.0017	0.00124	0.000544438
3181.98	0.00239	0.00191	0.00169	0.00122	0.000493425
3178.12	0.00234	0.00186	0.00166	0.00118	0.000422413
3174.27	0.0023	0.00187	0.00162	0.00118	0.0003614
3170.41	0.0023	0.00193	0.0016	0.00124	0.000350387
3166.55	0.00232	0.00197	0.00161	0.00128	0.000369375
3162.69	0.00231	0.00195	0.0016	0.00128	0.000398362
3158.84	0.00229	0.00192	0.0016	0.00126	0.000417349
3154.98	0.00228	0.00194	0.00163	0.00125	0.000466337
3151.12	0.00232	0.00196	0.00171	0.00128	0.000555324
3147.27	0.00237	0.002	0.00176	0.00131	0.000634311
3143.41	0.00241	0.00201	0.00173	0.00132	0.000653299
3139.55	0.00242	0.00199	0.00162	0.00129	0.000612286
3135.7	0.0024	0.00196	0.00157	0.00124	0.000521273
3131.84	0.00234	0.00191	0.00158	0.0012	0.00044026
3127.98	0.00227	0.00184	0.00162	0.00118	0.000439248
3124.13	0.00218	0.0018	0.0016	0.00115	0.000438235
3120.27	0.00215	0.0018	0.00156	0.00115	0.000417222
3116.41	0.00218	0.0018	0.00153	0.00117	0.00038621
3112.55	0.00223	0.00177	0.00152	0.00115	0.000375197
3108.7	0.00226	0.00177	0.00152	0.00115	0.000384184
3104.84	0.00221	0.00179	0.00153	0.00117	0.000423172
3100.98	0.00212	0.00177	0.00152	0.00121	0.000442159
3097.13	0.00211	0.00176	0.00152	0.00123	0.000431146
3093.27	0.00218	0.00176	0.00153	0.0012	0.000430134
3089.41	0.00221	0.00174	0.00154	0.00118	0.000419121
3085.56	0.00216	0.00172	0.00152	0.00119	0.000398108
3081.7	0.00205	0.00173	0.00149	0.00115	0.000357096
3077.84	0.00202	0.00174	0.00148	0.00109	0.000326083
3073.98	0.00208	0.00175	0.00151	0.00108	0.00034507
3070.13	0.00214	0.00176	0.00154	0.00113	0.000404058
3066.27	0.00209	0.00171	0.0015	0.00113	0.000413045
3062.41	0.00203	0.00165	0.00141	0.0011	0.000402032
3058.56	0.00202	0.00163	0.00136	0.00106	0.00038102
3054.7	0.00202	0.00163	0.00137	0.000999318	0.000350007
3050.84	0.00199	0.00158	0.00138	0.00094305	0.000308994
3046.99	0.00193	0.00152	0.00142	0.000946781	0.000317982
3043.13	0.00184	0.00149	0.00145	0.000990513	0.000306969
3039.27	0.00184	0.00152	0.00145	0.00103	0.000295956
3035.42	0.0019	0.00155	0.00144	0.00106	0.000304944
3031.56	0.00194	0.00154	0.00142	0.00107	0.000323931
3027.7	0.00194	0.00154	0.0014	0.00109	0.000352918
3023.84	0.00194	0.00156	0.0014	0.00109	0.000391906
3019.99	0.00192	0.00153	0.00138	0.00105	0.000390893
3016.13	0.00191	0.00149	0.00138	0.00101	0.00040988
3012.27	0.00188	0.00147	0.00136	0.000960364	0.000418868
3008.42	0.00182	0.00143	0.00126	0.000914095	0.000387855
3004.56	0.00177	0.00134	0.00113	0.000887827	0.000306842
3000.7	0.00175	0.00129	0.00109	0.000901558	0.00028583
2996.85	0.00175	0.00132	0.00117	0.000945289	0.000314817
2992.99	0.00172	0.00137	0.00123	0.000969021	0.000333804
2989.13	0.00171	0.00139	0.00122	0.000962752	0.000322792
2985.28	0.00172	0.00139	0.0012	0.000946484	0.000331779
2981.42	0.00169	0.00136	0.00119	0.000900215	0.000340766
2977.56	0.00166	0.00136	0.00119	0.000873946	0.000369754
2973.7	0.00162	0.00136	0.00118	0.000847678	0.000378741
2969.85	0.00158	0.00131	0.00115	0.000841409	0.000377728
2965.99	0.00151	0.00126	0.0011	0.000805141	0.000326716
2962.13	0.00147	0.00124	0.00105	0.000748872	0.000295703
2958.28	0.0015	0.00125	0.00106	0.000732604	0.00030469
2954.42	0.00154	0.00122	0.00112	0.000746335	0.000323678
2950.56	0.00152	0.00116	0.00111	0.000750066	0.000302665
2946.71	0.00149	0.00115	0.00106	0.000743798	0.000271652
2942.85	0.00145	0.00116	0.00102	0.000727529	0.00024064
2938.99	0.00143	0.00114	0.000979873	0.000731261	0.000249627
2935.13	0.00139	0.00111	0.000931509	0.000714992	0.000228614
2931.28	0.00137	0.0011	0.000903144	0.000708723	0.000207602
2927.42	0.00135	0.00108	0.000884779	0.000702455	0.000206589
2923.56	0.00131	0.00105	0.000886415	0.000696186	0.000225576
2919.71	0.00128	0.00106	0.00090805	0.000709918	0.000274564
2915.85	0.00129	0.0011	0.000959685	0.000733649	0.000303551
2911.99	0.0013	0.00113	0.001	0.00075738	0.000342538
2908.14	0.00131	0.00114	0.000982956	0.000731112	0.000371526
2904.28	0.00128	0.00109	0.000914591	0.000654843	0.000380513
2900.42	0.00124	0.00101	0.000896226	0.000598575	0.0003795
2896.57	0.00122	0.000948789	0.000927861	0.000592306	0.000338488
2892.71	0.00122	0.0009491	0.000949497	0.000616037	0.000297475
2888.85	0.00124	0.000949411	0.000921132	0.000639769	0.000286462
2884.99	0.00127	0.000939722	0.000902767	0.0006535	0.00031545
2881.14	0.00128	0.000950033	0.000904402	0.000647232	0.000344437
2877.28	0.00122	0.000930344	0.000876038	0.000610963	0.000333424
2873.42	0.00117	0.000900655	0.000837673	0.000584694	0.000322412
2869.57	0.00113	0.000840966	0.000799308	0.000558426	0.000301399
2865.71	0.0011	0.000821277	0.000790943	0.000512157	0.000270386
2861.85	0.00105	0.000831588	0.000782579	0.000495889	0.000229374
2858	0.00103	0.000811899	0.000754214	0.00053962	0.000228361
2854.14	0.00101	0.00077221	0.000695849	0.000553352	0.000247348
2850.28	0.000977279	0.000712521	0.000657485	0.000507083	0.000246336
2846.43	0.000976326	0.000662832	0.00061912	0.000450814	0.000215323
2842.57	0.000985373	0.000663143	0.000600755	0.000434546	0.00023431
2838.71	0.000984419	0.000683454	0.00059239	0.000458277	0.000253298
2834.85	0.000943466	0.000663765	0.000594026	0.000452009	0.000212285
2831	0.000892512	0.000614076	0.000605661	0.00041574	0.000151272
2827.14	0.000881559	0.000594387	0.000617296	0.000409471	0.00017026
2823.28	0.000900606	0.000574698	0.000608931	0.000413203	0.000199247
2819.43	0.000879652	0.000555009	0.000610567	0.000416934	0.000218234
2815.57	0.000818699	0.00055532	0.000622202	0.000400666	0.000227222
2811.71	0.000777745	0.000565631	0.000603837	0.000394397	0.000226209
2807.86	0.000756792	0.000545942	0.000565472	0.000388128	0.000195196
2804	0.000745839	0.000526254	0.000547108	0.00037186	0.000164184
2800.14	0.000764885	0.000526565	0.000508743	0.000315591	0.000163171
2796.28	0.000753932	0.000496876	0.000460378	0.000249323	0.000142158
2792.43	0.000712979	0.000447187	0.000412013	0.000233054	0.000121146
2788.57	0.000682025	0.000447498	0.000433649	0.000286785	0.000170133
2784.71	0.000661072	0.000467809	0.000445284	0.000300517	0.00020912
2780.86	0.000660118	0.00047812	0.000406919	0.000254248	0.000198108
2777	0.000649165	0.000478431	0.000378555	0.00020798	0.000147095
2773.14	0.000638212	0.000478742	0.00038019	0.000221711	0.000106082
2769.29	0.000597258	0.000479053	0.000381825	0.000255442	9.50697e-05
2765.43	0.000556305	0.000449364	0.00035346	0.000229174	0.000104057
2761.57	0.000565351	0.000399675	0.000345096	0.000202905	0.000133044
2757.72	0.000584398	0.000339986	0.000326731	0.000196637	0.000152032
2753.86	0.000593445	0.000300297	0.000318366	0.000200368	0.000191019
2750	0.000562491	0.000240608	0.000300001	0.000164099	0.000170006
2746.14	0.000521538	0.000190919	0.000271637	0.000117831	9.89936e-05
2742.29	0.000500584	0.00019123	0.000243272	0.000111562	5.7981e-05
2738.43	0.000489631	0.000191541	0.000214907	0.000145294	7.69683e-05
2734.57	0.000498678	0.000171852	0.000226542	0.000179025	0.000115956
2730.72	0.000527724	0.000172163	0.000238178	0.000172757	0.000104943
2726.86	0.000486771	0.000162474	0.000199813	0.000126488	7.39303e-05
2723	0.000405818	0.000132785	0.000141448	8.02193e-05	5.29176e-05
2719.15	0.000374864	0.000123096	0.000143083	7.39507e-05	8.1905e-05
2715.29	0.000383911	0.000153407	0.000164719	9.76821e-05	0.000130892
2711.43	0.000382957	0.000163718	0.000166354	8.14136e-05	0.00013988
2707.58	0.000342004	0.000124029	0.000127989	2.5145e-05	0.000108867
2703.72	0.000301051	7.43398e-05	9.96245e-05	-3.11236e-05	0.000107854
2699.86	0.000290097	5.46508e-05	8.12598e-05	-6.73922e-05	9.68416e-05
2696	0.000309144	7.49618e-05	8.28951e-05	-1.69484e-05	8.5829e-05
2692.15	0.00029819	7.52728e-05	5.45303e-05	1.74874e-05	4.48163e-05
2688.29	0.000267237	7.55838e-05	2.61656e-05	2.19232e-05	1.38036e-05
2684.43	0.000226284	4.58948e-05	7.80087e-06	6.35895e-06	-7.20905e-06
2680.58	0.00019533	2.99528e-05	-5.63878e-07	3.07947e-05	2.17783e-05
2676.72	0.000154377	1.5309e-05	2.40622e-06	1.52305e-05	3.07656e-05
2672.86	0.000153423	2.06652e-05	1.76873e-05	1.96663e-05	1.97529e-05
2669.01	0.00014247	2.60214e-05	2.29685e-05	4.4102e-05	2.1619e-05
2665.15	0.000141517	1.13776e-05	3.82496e-05	4.85378e-05	2.41202e-05
2661.29	0.000130563	-3.32661e-05	4.35307e-05	2.97358e-06	-3.37851e-06
2657.43	9.96099e-05	-6.79099e-05	1.88118e-05	-6.25906e-05	-5.08773e-05
2653.58	7.86565e-05	-5.25537e-05	1.40929e-05	-7.81549e-05	-3.8376e-05
2649.72	6.77031e-05	2.8025e-06	5.9374e-05	-3.71909e-06	4.12523e-06
2645.86	5.67497e-05	8.15871e-06	9.46551e-05	4.07167e-05	1.66265e-05
2642.01	3.57963e-05	-2.64851e-05	9.99362e-05	2.51524e-05	-8.72293e-07
2638.15	2.48429e-05	-4.11289e-05	8.52174e-05	-3.04118e-05	1.62895e-06
2634.29	-3.19919e-05	-1.57727e-05	7.04985e-05	-5.5976e-05	4.1302e-06
2630.44	-6.47518e-05	1.95836e-05	6.57796e-05	-2.15402e-05	-3.36856e-06
2626.58	-2.75116e-05	4.49398e-05	5.10607e-05	6.28955e-05	-1.08673e-05
2622.72	1.97286e-05	3.0296e-05	3.63418e-05	9.73313e-05	-1.83661e-05
2618.87	6.69688e-05	2.56522e-05	6.16229e-05	9.17671e-05	1.41352e-05
2615.01	0.000114209	4.10084e-05	0.000116904	9.62029e-05	7.66364e-05
2611.15	0.000141449	5.63646e-05	0.000142185	0.000110639	0.000129138
2607.29	9.86893e-05	4.17209e-05	0.000107466	8.50744e-05	0.000141639
2603.44	3.59295e-05	-2.92294e-06	3.27474e-05	3.95102e-05	0.00011414
2599.58	2.31697e-05	-3.75667e-05	-2.19715e-05	1.39459e-05	6.66414e-05
2595.72	4.04098e-05	-3.22105e-05	-2.66904e-05	8.38171e-06	5.91426e-05
2591.87	4.765e-05	-2.68543e-05	-1.14093e-05	2.81748e-06	5.16439e-05
2588.01	4.48902e-05	-4.14981e-05	-6.12816e-06	-2.74674e-06	5.41451e-05
2584.15	6.21303e-05	-3.61419e-05	-8.47056e-07	1.1689e-05	5.66464e-05
2580.3	6.93705e-05	-7.8565e-07	1.44341e-05	3.61248e-05	3.91476e-05
2576.44	3.66107e-05	2.45706e-05	9.71517e-06	1.05606e-05	-8.35115e-06
2572.58	-6.14913e-06	-7.32207e-08	-3.50037e-05	-2.50036e-05	-5.58499e-05
2568.73	1.09104e-06	-3.4717e-05	-2.97226e-05	-3.05679e-05	-6.33487e-05
2564.87	2.83312e-05	-3.93608e-05	1.55585e-05	3.8679e-06	-2.08474e-05
2561.01	5.55714e-05	-1.40046e-05	5.08396e-05	4.83037e-05	4.16538e-05
2557.15	7.28116e-05	2.13516e-05	5.61207e-05	7.27394e-05	5.41551e-05
2553.3	9.00517e-05	4.67078e-05	8.14019e-05	7.71752e-05	5.66563e-05
2549.44	5.72919e-05	2.06405e-06	6.6683e-05	6.1611e-05	3.91576e-05
2545.58	4.5321e-06	-5.25797e-05	3.19641e-05	5.60468e-05	3.16588e-05
2541.73	-2.82277e-05	-7.43437e-05	-2.27548e-05	4.04825e-05	1.416e-05
2537.87	-1.09876e-05	-5.49221e-05	-2.74737e-05	3.49183e-05	1.66613e-05
2534.01	6.25262e-06	-2.55006e-05	-1.18694e-05	2.93541e-05	1.91625e-05
2530.16	2.34928e-05	1.3921e-05	4.00762e-06	4.37898e-05	4.16638e-05
2526.3	7.0733e-05	6.33425e-05	2.98847e-05	6.82256e-05	7.4165e-05
2522.44	8.79732e-05	5.27641e-05	2.57617e-05	7.26614e-05	7.66663e-05
2518.58	6.52133e-05	-7.81435e-06	-8.36124e-06	4.70972e-05	4.91675e-05
2514.73	3.24535e-05	-5.83928e-05	-7.24842e-05	-8.46706e-06	1.66876e-06
2510.87	2.96937e-05	-7.89712e-05	-9.66071e-05	-3.40313e-05	-2.583e-05
2507.01	6.69338e-05	-5.95497e-05	-6.07301e-05	-2.95955e-05	6.67124e-06
2503.16	7.4174e-05	-3.01281e-05	5.14696e-06	-2.51597e-05	4.91725e-05
2499.3	7.14142e-05	-7.06564e-07	4.1024e-05	-2.0724e-05	5.16737e-05
2495.44	4.86544e-05	-1.28499e-06	3.69011e-05	-6.2882e-06	3.4175e-05
2491.59	2.58945e-05	-2.18634e-05	3.27781e-05	8.14756e-06	2.66762e-05
2487.73	1.31347e-05	-5.24419e-05	1.86552e-05	2.58334e-06	9.17747e-06
2483.87	4.03749e-05	-5.30203e-05	3.45322e-05	-2.98089e-06	-8.32129e-06
2480.02	6.76151e-05	-3.35988e-05	4.04093e-05	-8.54511e-06	4.17995e-06
2476.16	6.48552e-05	1.58228e-05	4.62863e-05	-2.41093e-05	5.66812e-05
2472.3	4.20954e-05	3.52444e-05	3.21633e-05	-3.96736e-05	7.91824e-05
2468.44	2.93356e-05	1.46659e-05	1.80404e-05	-4.52378e-05	5.16837e-05
2464.59	2.65758e-05	-1.59125e-05	3.91743e-06	-4.0802e-05	-5.81508e-06
2460.73	3.81595e-06	-5.6491e-05	-3.02055e-05	-1.63663e-05	-4.33138e-05
2456.87	1.10561e-05	-6.70694e-05	-1.43285e-05	1.80695e-05	-5.08126e-05
2453.02	2.82963e-05	-4.76478e-05	1.54859e-06	5.25053e-05	-4.83113e-05
2449.16	1.55365e-05	-2.82263e-05	1.74256e-05	6.69411e-05	-5.58101e-05
2445.3	2.27767e-05	1.19527e-06	5.33027e-05	6.13768e-05	-4.30374e-05
2441.45	4.00168e-05	2.06168e-05	7.91797e-05	2.58126e-05	-1.97228e-05
2437.59	3.7257e-05	2.00384e-05	5.50568e-05	-1.97516e-05	-6.40814e-06
2433.73	-1.55028e-05	-1.05401e-05	-9.06617e-06	-6.53159e-05	-1.30935e-05
2429.88	-3.82626e-05	-2.11185e-05	-4.31891e-05	-4.08801e-05	-9.77886e-06
2426.02	-4.10225e-05	-4.16969e-05	-4.73121e-05	3.55569e-06	-6.46423e-06
2422.16	-3.37823e-05	-2.22754e-05	-1.1435e-05	2.80531e-05	6.8504e-06
2418.3	-1.65421e-05	1.71462e-05	3.4442e-05	5.29146e-05	2.0165e-05
2414.45	1.0698e-05	1.64378e-05	6.09151e-05	4.77761e-05	1.34797e-05
2410.59	3.79198e-05	-5.11463e-06	2.74493e-05	1.26376e-05	-3.20568e-06
2406.73	6.51375e-05	3.33289e-06	1.39835e-05	-2.50093e-06	3.0109e-05
2402.88	6.23553e-05	2.17804e-05	1.05177e-05	2.36057e-06	4.34236e-05
2399.02	3.9573e-05	4.02279e-05	7.05188e-06	1.72221e-05	2.67382e-05
2395.16	2.67908e-05	7.86755e-05	1.35861e-05	4.20836e-05	1.00529e-05
2391.31	2.40085e-05	8.7123e-05	4.01203e-05	5.6945e-05	1.33675e-05
2387.45	1.12263e-05	8.55705e-05	6.66545e-05	6.18066e-05	5.66821e-05
2383.59	1.8444e-05	9.40181e-05	8.31887e-05	7.6668e-05	7.99968e-05
2379.73	7.56618e-05	0.000152466	0.000119723	0.00011153	9.33114e-05
2375.88	0.00019288	0.000220913	0.000186257	0.000176391	0.000126626
2372.02	0.000370097	0.000349361	0.000302791	0.000311253	0.000229941
2368.16	0.000527315	0.000517808	0.000469325	0.000486114	0.000393255
2364.31	0.000584533	0.000656256	0.00062586	0.000630976	0.00055657
2360.45	0.000571751	0.000734703	0.000652394	0.000685837	0.000659885
2356.59	0.000458968	0.000653151	0.000548928	0.000610698	0.000623199
2352.74	0.000346186	0.000521598	0.000465462	0.00051556	0.000536514
2348.88	0.000343404	0.000420046	0.000451996	0.000470421	0.000479829
2345.02	0.000420622	0.000388493	0.000518531	0.000515283	0.000483143
2341.17	0.000527839	0.000396941	0.000575065	0.000610144	0.000516458
2337.31	0.000665057	0.000505388	0.000561599	0.000655006	0.000599772
2333.45	0.000692275	0.000583836	0.000458133	0.000599867	0.000613087
2329.59	0.000569492	0.000552283	0.000344667	0.000514729	0.000536402
2325.74	0.00041671	0.000470731	0.000271202	0.00043959	0.000409716
2321.88	0.000333928	0.000379178	0.000247736	0.000344452	0.000293031
2318.02	0.000271146	0.000307626	0.00024427	0.000239313	0.000226346
2314.17	0.000208363	0.000246074	0.000200804	0.000134175	0.00019966
2310.31	0.000165581	0.000174521	0.000137338	8.90364e-05	0.000182975
2306.45	0.000152799	0.000142969	0.000113873	0.000103898	0.00017629
2302.6	0.000120017	0.000131416	0.000110407	0.000128759	0.000149604
2298.74	7.72345e-05	9.98637e-05	9.69411e-05	9.36209e-05	0.000132919
2294.88	5.44523e-05	5.83112e-05	7.34753e-05	4.84824e-05	0.000116233
2291.03	7.167e-05	4.67587e-05	6.00095e-05	4.33439e-05	0.000129548
2287.17	8.88877e-05	4.52062e-05	6.65436e-05	4.82054e-05	0.000142863
2283.31	6.61055e-05	2.36538e-05	5.30779e-05	3.30669e-05	0.000126177
2279.45	6.33232e-05	2.10129e-06	4.9612e-05	2.79284e-05	0.000119492
2275.6	5.0541e-05	-1.94512e-05	3.61462e-05	3.27899e-05	9.28066e-05
2271.74	4.77587e-05	-1.10036e-05	1.26804e-05	3.76514e-05	5.61213e-05
2267.88	3.49765e-05	1.74439e-05	-1.07854e-05	2.25129e-05	3.94359e-05
2264.03	6.21943e-05	6.58914e-05	6.75139e-06	4.73744e-05	6.27506e-05
2260.17	5.9412e-05	8.43389e-05	3.6653e-05	7.22359e-05	7.60652e-05
2256.31	3.66298e-05	7.27865e-05	3.65546e-05	4.70974e-05	6.93798e-05
2252.46	2.38475e-05	4.1234e-05	2.64562e-05	1.19589e-05	6.26945e-05
2248.6	3.10653e-05	9.68152e-06	2.63577e-05	-3.17965e-06	6.60091e-05
2244.74	1.8283e-05	-2.1871e-05	-3.74068e-06	1.16818e-05	4.93237e-05
2240.88	-1.44992e-05	-2.34234e-05	-1.38391e-05	2.65433e-05	5.26384e-05
2237.03	-2.72815e-05	-1.49759e-05	-1.39375e-05	1.14048e-05	5.5953e-05
2233.17	-6.37417e-08	3.62224e-06	-4.0359e-06	-3.73367e-06	4.92677e-05
2229.31	1.7154e-05	2.43996e-06	5.86568e-06	-8.87218e-06	3.25823e-05
2225.46	-1.56282e-05	1.12577e-05	-4.23272e-06	-2.40107e-05	1.58969e-05
2221.6	-3.84105e-05	1.00754e-05	-4.33115e-06	-1.91492e-05	2.92116e-05
2217.74	-6.11927e-05	-2.11068e-05	-1.44295e-05	-1.42877e-05	4.25262e-05
2213.89	-4.3975e-05	-4.22891e-05	-4.52797e-06	-9.4262e-06	4.58408e-05
2210.03	-1.67572e-05	-3.34714e-05	1.53736e-05	-1.45647e-05	3.91555e-05
2206.17	2.04605e-05	-1.46536e-05	4.52752e-05	2.96785e-07	4.24701e-05
2202.32	4.82251e-05	2.41641e-05	6.51768e-05	4.51583e-05	7.57848e-05
2198.46	3.69569e-05	2.29818e-05	4.50784e-05	4.04e-05	7.90994e-05
2194.6	2.56887e-05	1.79956e-06	-5.02004e-06	8.34294e-06	6.2414e-05
2190.74	3.44205e-05	-9.38269e-06	-2.51184e-05	6.28587e-06	5.57287e-05
2186.89	5.31523e-05	3.9435e-05	-5.21686e-06	4.42288e-05	8.90433e-05
2183.03	6.18841e-05	6.82528e-05	1.46847e-05	6.21717e-05	8.23579e-05
2179.17	7.06159e-05	7.70705e-05	4.45863e-05	8.01146e-05	7.56726e-05
2175.32	3.93478e-05	4.58882e-05	1.44879e-05	4.80576e-05	3.89872e-05
2171.46	3.80796e-05	1.4706e-05	-5.61051e-06	1.60005e-05	3.23019e-05
2167.6	5.68114e-05	-6.47629e-06	-1.57089e-05	3.9434e-06	3.56165e-05
2163.75	3.55432e-05	-2.76586e-05	-2.73311e-05	1.18863e-05	2.89311e-05
2159.89	2.4275e-05	-2.88408e-05	-9.91276e-06	1.98292e-05	1.22458e-05
2156.03	-6.99322e-06	-4.00231e-05	-4.24945e-05	7.77215e-06	-2.44396e-05
2152.18	-0.000138261	-0.000101205	-0.000205076	-0.000104285	-0.000121125
2148.32	-0.00023953	-0.000132388	-0.000327658	-0.000176342	-0.00019781
2144.46	-0.000170798	-7.35699e-05	-0.00023024	-0.000108399	-0.000142835
2140.6	-2.2066e-05	5.24784e-06	-5.28212e-05	-3.04562e-05	-3.74884e-05
2136.75	5.66658e-05	4.06557e-06	2.4597e-05	7.48674e-06	7.85828e-06
2132.89	4.53976e-05	-4.71167e-05	-7.98464e-06	-1.45703e-05	-1.6795e-05
2129.03	2.41294e-05	-3.8299e-05	-2.05663e-05	-4.66274e-05	-1.44831e-06
2125.18	1.28612e-05	-9.48122e-06	1.6852e-05	-1.86845e-05	6.38984e-05
2121.32	1.1593e-05	-6.63497e-07	6.42703e-05	2.92584e-05	9.92451e-05
2117.46	5.03248e-05	2.81542e-05	0.000111689	7.72014e-05	0.000124592
2113.61	0.000119057	6.6972e-05	0.000129107	0.000105144	0.000119939
2109.75	0.000187788	8.57897e-05	0.000116525	0.000103087	0.000105285
2105.89	0.00018652	8.46074e-05	6.39435e-05	9.10301e-05	8.06319e-05
2102.03	0.000135252	6.34252e-05	1.13618e-05	8.8973e-05	5.59786e-05
2098.18	9.39839e-05	3.22429e-05	-1.2199e-06	8.6916e-05	4.13253e-05
2094.32	7.27156e-05	-8.93937e-06	6.1984e-06	6.48589e-05	3.6672e-05
2090.46	8.14475e-05	-1.01216e-05	-6.38329e-06	5.28018e-05	4.20187e-05
2086.61	9.01793e-05	-1.3039e-06	-8.96499e-06	4.07447e-05	3.73654e-05
2082.75	9.89111e-05	1.75138e-05	8.45332e-06	3.86876e-05	4.27122e-05
2078.89	9.76429e-05	2.63316e-05	2.58716e-05	4.66305e-05	4.80589e-05
2075.04	0.000106375	2.51493e-05	3.32899e-05	5.45735e-05	4.34056e-05
2071.18	8.51065e-05	-1.6033e-05	7.08228e-07	2.25164e-05	8.75227e-06
2067.32	5.38383e-05	-3.72152e-05	-2.18735e-05	-1.95407e-05	-3.5901e-05
2063.47	6.25701e-05	-8.39749e-06	-4.45516e-06	-2.15978e-05	-3.05543e-05
2059.61	7.13019e-05	3.04202e-05	3.29631e-05	-3.65486e-06	4.79238e-06
2055.75	6.00337e-05	2.9238e-05	3.03814e-05	1.42881e-05	3.01391e-05
2051.89	3.87655e-05	-1.19443e-05	-2.20026e-06	1.2231e-05	2.54858e-05
2048.04	4.74973e-05	-2.31266e-05	-4.78194e-06	2.01739e-05	3.08325e-05
2044.18	7.62291e-05	-4.30883e-06	-7.36364e-06	2.81168e-05	3.61792e-05
2040.32	9.49609e-05	2.45089e-05	-9.94533e-06	3.60598e-05	6.15259e-05
2036.47	8.36927e-05	3.32664e-06	-4.2527e-05	3.40027e-05	6.68726e-05
2032.61	6.24245e-05	-2.78556e-05	-6.51087e-05	2.19456e-05	5.22193e-05
2028.75	6.11563e-05	-2.90379e-05	-5.76904e-05	-1.1149e-07	3.7566e-05
2024.9	4.98881e-05	-3.02202e-05	-5.02721e-05	-2.21686e-05	2.29127e-05
2021.04	3.86199e-05	-4.14024e-05	-3.28538e-05	-2.42256e-05	1.82594e-05
2017.18	4.73517e-05	-4.25847e-05	-5.43552e-06	-1.62827e-05	1.36061e-05
2013.33	8.60836e-05	-1.3767e-05	1.9828e-06	-8.33981e-06	8.95285e-06
2009.47	0.000124815	2.49481e-05	9.40109e-06	9.6031e-06	2.42995e-05
2005.61	0.000133547	4.35757e-05	3.68194e-05	5.7546e-05	3.96463e-05
2001.75	0.000112279	5.22032e-05	5.42377e-05	8.54889e-05	2.4993e-05
1997.9	0.000101011	6.08308e-05	6.1656e-05	8.34319e-05	3.39671e-07
1994.04	9.97426e-05	6.94584e-05	4.90743e-05	5.13748e-05	1.56864e-05
1990.18	8.84744e-05	6.8086e-05	1.64926e-05	3.93177e-05	2.10331e-05
1986.33	7.72062e-05	6.67136e-05	4.24425e-06	5.72606e-05	5.63798e-05
1982.47	6.5938e-05	4.53412e-05	-6.64127e-06	5.52036e-05	7.17265e-05
1978.61	4.46698e-05	3.39688e-05	-7.52681e-06	2.25859e-05	5.70732e-05
1974.76	1.34016e-05	2.25964e-05	-2.84124e-05	-1.00558e-05	1.24199e-05
1970.9	-2.78666e-05	-8.776e-06	-5.92979e-05	-2.26975e-05	-1.22334e-05
1967.04	-4.91348e-05	-4.01484e-05	-8.01834e-05	-3.53393e-05	-3.68867e-05
1963.18	-3.0403e-05	-4.15208e-05	-9.10689e-05	-3.7981e-05	-5.154e-05
1959.33	-1.67118e-06	-2.28932e-05	-8.19545e-05	-3.06228e-05	-4.61933e-05
1955.47	1.70606e-05	-4.26562e-06	-6.284e-05	-1.32645e-05	-5.08466e-05
1951.61	3.57924e-05	4.36196e-06	-5.37255e-05	-5.90627e-06	-3.54999e-05
1947.76	5.45242e-05	-7.01043e-06	-4.4611e-05	1.45199e-06	-1.01532e-05
1943.9	6.3256e-05	-2.83829e-05	-3.54966e-05	8.81024e-06	-4.80646e-06
1940.04	4.19879e-05	-1.97552e-05	-1.63821e-05	6.1685e-06	-2.94597e-05
1936.19	9.47015e-06	-1.11277e-05	-7.26764e-06	-1.64732e-05	-5.4113e-05
1932.33	-3.08176e-06	-1.25001e-05	-8.15319e-06	-2.9115e-05	-4.87664e-05
1928.47	-5.63365e-06	-3.87247e-06	-2.90387e-05	-2.17567e-05	-3.37409e-05
1924.62	1.81444e-06	-5.24489e-06	-4.99242e-05	5.60151e-06	-9.33073e-06
1920.76	-7.37455e-07	3.38272e-06	-6.08098e-05	2.95978e-06	1.50795e-05
1916.9	1.67106e-05	3.20103e-05	-3.16953e-05	3.18025e-07	3.94896e-05
1913.04	2.41587e-05	5.06379e-05	-1.25808e-05	-1.23237e-05	4.38998e-05
1909.19	-8.39317e-06	2.92655e-05	-2.34664e-05	-1.49655e-05	8.31002e-06
1905.33	-5.09451e-05	-1.21069e-05	-5.43519e-05	-3.76072e-05	-1.72798e-05
1901.47	-5.3497e-05	-2.34793e-05	-6.52374e-05	-4.02489e-05	-3.28696e-05
1897.62	-5.60489e-05	-4.85172e-06	-5.61229e-05	-2.28907e-05	-3.84594e-05
1893.76	-5.86008e-05	3.77587e-06	-5.70085e-05	-2.55324e-05	-6.40492e-05
1889.9	-2.11527e-05	2.40345e-06	-6.7894e-05	-2.81742e-05	-4.9639e-05
1886.05	6.29541e-06	-8.96894e-06	-5.87795e-05	-4.08159e-05	-3.52289e-05
1882.19	-6.2565e-06	-3.4136e-07	-2.96651e-05	-3.34577e-05	-1.08187e-05
1878.33	-4.88084e-05	-2.17138e-05	-4.05506e-05	-1.60994e-05	-1.64085e-05
1874.48	-8.13603e-05	-3.30862e-05	-6.14361e-05	-2.87412e-05	-3.19983e-05
1870.62	-8.39122e-05	-4.44586e-05	-6.23217e-05	-4.13829e-05	-3.75881e-05
1866.76	-7.64641e-05	-5.5831e-05	-4.32072e-05	-4.40246e-05	-3.31779e-05
1862.9	-4.9016e-05	-4.72034e-05	-4.09271e-06	-1.66664e-05	-1.87677e-05
1859.05	-4.15679e-05	-5.85758e-05	-4.97825e-06	-9.30814e-06	-2.43575e-05
1855.19	-3.41198e-05	-4.99482e-05	-5.86377e-06	-1.19499e-05	-9.94735e-06
1851.33	-3.66717e-05	-2.13206e-05	-1.67493e-05	-3.45916e-05	-5.53717e-06
1847.48	-4.92236e-05	-2.69302e-06	-2.78161e-05	-4.72334e-05	-3.1127e-05
1843.62	-4.17755e-05	5.93459e-06	-2.99438e-05	-9.87511e-06	-4.67168e-05
1839.76	-1.43274e-05	4.56217e-06	-2.20716e-05	2.74831e-05	-3.23066e-05
1835.91	1.31207e-05	1.31898e-05	5.80068e-06	5.48414e-05	-7.89642e-06
1832.05	1.05688e-05	1.18174e-05	1.36729e-05	5.21997e-05	1.65138e-05
1828.19	-1.19831e-05	2.0445e-05	1.15452e-05	1.95579e-05	2.0924e-05
1824.33	-4.4535e-05	-9.27453e-07	-5.82549e-07	-1.30838e-05	-1.46659e-05
1820.48	-7.70869e-05	-3.22998e-05	-2.27103e-05	-3.57256e-05	-6.02557e-05
1816.62	-8.96388e-05	-5.36723e-05	-4.4838e-05	-4.83673e-05	-9.58455e-05
1812.76	-7.21907e-05	-3.50447e-05	-2.69658e-05	-4.10091e-05	-7.14353e-05
1808.91	-5.47427e-05	-1.64171e-05	-2.90935e-05	-3.36508e-05	-5.70251e-05
1805.05	-5.72946e-05	-1.77895e-05	-4.12213e-05	-2.62926e-05	-5.26149e-05
1801.19	-5.98465e-05	-3.91619e-05	-7.3349e-05	-1.89343e-05	-5.82047e-05
1797.34	-6.23984e-05	-3.05343e-05	-0.000105477	-1.1576e-05	-5.37946e-05
1793.48	-7.49503e-05	-2.19067e-05	-0.000117604	-1.42178e-05	-6.93844e-05
1789.62	-6.75022e-05	6.72089e-06	-8.97322e-05	-6.85954e-06	-6.49742e-05
1785.77	-6.00541e-05	2.53485e-05	-5.186e-05	-2.95013e-05	-4.0564e-05
1781.91	-7.2606e-05	1.39761e-05	-3.39877e-05	-4.2143e-05	-3.61538e-05
1778.05	-8.51579e-05	1.26037e-05	-2.61154e-05	-4.47848e-05	-3.17436e-05
1774.19	-0.00010771	1.12313e-05	-3.82432e-05	-4.74265e-05	-2.73334e-05
1770.34	-0.000120262	9.85887e-06	-5.03709e-05	-5.00682e-05	-3.29232e-05
1766.48	-0.000102814	-1.51355e-06	-5.24987e-05	-2.271e-05	-3.85131e-05
1762.62	-8.53655e-05	-1.28859e-05	-5.46264e-05	-5.35173e-06	-5.41029e-05
1758.77	-7.79174e-05	-1.42584e-05	-4.67542e-05	1.32805e-05	-3.96927e-05
1754.91	-9.04693e-05	-1.56308e-05	-4.88819e-05	1.21104e-05	-1.52825e-05
1751.05	-8.30212e-05	-1.70032e-05	-5.10096e-05	-9.05964e-06	-1.08723e-05
1747.2	-7.55731e-05	6.13532e-08	-5.31374e-05	-3.02297e-05	-1.64621e-05
1743.34	-6.8125e-05	8.42867e-06	-6.52651e-05	-3.13998e-05	-3.57877e-05
1739.48	-7.16877e-05	-3.20401e-06	-4.73929e-05	7.43007e-06	-3.51222e-05
1735.63	-6.59099e-05	-1.48367e-05	-2.71709e-05	3.17193e-05	-2.44567e-05
1731.77	-2.01322e-05	-6.46937e-06	-7.05594e-06	4.18512e-05	-1.37912e-05
1727.91	6.56455e-05	1.18979e-05	3.05905e-06	6.19832e-05	1.68742e-05
1724.05	0.000101423	2.02653e-05	3.3174e-05	9.21151e-05	3.75397e-05
1720.2	8.7201e-05	2.86326e-05	5.3289e-05	9.2247e-05	3.82052e-05
1716.34	7.29787e-05	3.69999e-05	6.3404e-05	0.000102379	1.88707e-05
1712.48	8.87565e-05	5.53672e-05	8.3519e-05	0.000132511	1.95362e-05
1708.63	0.000124534	6.37346e-05	9.3634e-05	0.000152643	3.02017e-05
1704.77	0.000140312	7.21019e-05	8.3749e-05	0.000132775	4.08672e-05
1700.91	0.00016609	8.04692e-05	7.3864e-05	0.000122907	5.15327e-05
1697.06	0.000221867	0.000118837	7.39789e-05	0.000123039	6.21982e-05
1693.2	0.000307645	0.000157204	8.40939e-05	0.000153171	6.28637e-05
1689.34	0.000383423	0.000205571	0.000124209	0.000183302	7.35291e-05
1685.48	0.000429201	0.000243938	0.000184324	0.000183434	9.41946e-05
1681.63	0.000484978	0.000282306	0.000224439	0.000183566	0.00010486
1677.77	0.000590756	0.000350673	0.000264554	0.000213698	0.000135526
1673.91	0.000716534	0.00044904	0.000314669	0.00027383	0.000176191
1670.06	0.000822312	0.000547408	0.000344784	0.000313962	0.000196857
1666.2	0.000958089	0.000655775	0.000414899	0.000354094	0.000197522
1662.34	0.00108	0.000754142	0.000485014	0.000384226	0.000198188
1658.49	0.00118	0.00084251	0.000525129	0.000404358	0.000198853
1654.63	0.00126	0.000930877	0.000565244	0.00042449	0.000219519
1650.77	0.00134	0.000999244	0.000615359	0.000424622	0.000260184
1646.92	0.00148	0.00108	0.000675474	0.000454754	0.00028085
1643.06	0.00159	0.00116	0.000735589	0.000494886	0.000301515
1639.2	0.0017	0.00121	0.000775704	0.000505018	0.000312181
1635.34	0.00178	0.00126	0.000805819	0.00050515	0.000312846
1631.49	0.00185	0.00129	0.000795934	0.000475281	0.000263511
1627.63	0.00191	0.00132	0.000776049	0.000445413	0.000214177
1623.77	0.002	0.00137	0.000776164	0.000425545	0.000194842
1619.92	0.0021	0.0014	0.000766279	0.000405677	0.000165508
1616.06	0.0022	0.0014	0.000776394	0.000405809	0.000146173
1612.2	0.00226	0.0014	0.000766509	0.000405941	0.000126839
1608.35	0.00223	0.00138	0.000756624	0.000396073	0.000107504
1604.49	0.0021	0.00132	0.000706739	0.000366205	8.81699e-05
1600.63	0.00192	0.0012	0.000636854	0.000326337	5.88354e-05
1596.78	0.00169	0.00104	0.000526969	0.000256469	9.50088e-06
1592.92	0.00148	0.000854754	0.000417084	0.000186601	2.37159e-05
1589.06	0.00122	0.000653121	0.000297199	0.000118895	1.77431e-05
1585.2	0.000939422	0.000421489	0.000200657	4.13452e-05	-3.82298e-05
1581.35	0.000665199	0.000199856	0.000116079	-1.62049e-05	-9.42025e-05
1577.49	0.000420977	-2.17766e-05	6.15011e-05	-4.37551e-05	-0.000100175
1573.63	0.000206755	-0.000203409	2.69233e-05	-6.13051e-05	-7.61481e-05
1569.78	3.71982e-05	-0.000186473	-1.75116e-05	-8.88553e-05	-8.2121e-05
1565.92	-4.34841e-05	-6.92896e-05	-5.18739e-05	-8.64053e-05	-6.80937e-05
1562.06	-0.000114167	-3.23252e-05	-4.62364e-05	-6.39555e-05	-3.40666e-05
1558.21	-0.000154849	-5.81407e-05	-6.89179e-05	-7.32345e-05	-4.95303e-05
1554.35	-0.000145532	-2.78515e-05	-0.000128465	-0.000169744	-0.000117605
1550.49	-8.62139e-05	-0.000121631	-0.000168011	-0.000246254	-0.000165679
1546.63	-5.70433e-05	-0.00018541	-0.000197558	-0.000272763	-0.000173753
1542.78	-9.96773e-05	-0.00014919	-0.000117105	-0.000239273	-0.000131828
1538.92	-9.23112e-05	-2.29689e-05	1.24584e-05	-0.000165782	-7.99019e-05
1535.06	-6.49451e-05	6.08195e-05	8.20153e-05	-8.22915e-05	-3.79761e-05
1531.21	-7.57904e-06	8.17313e-05	0.000131572	2.11989e-05	2.39494e-05
1527.35	4.97871e-05	7.26436e-05	0.000131129	0.000104689	6.58752e-05
1523.49	7.71531e-05	8.34159e-05	3.06849e-05	0.00011818	6.78008e-05
1519.64	9.45192e-05	5.41551e-05	8.37392e-05	6.16704e-05	5.53833e-05
1515.78	7.18852e-05	6.34907e-05	9.53446e-05	7.53645e-06	4.5995e-05
1511.92	3.64984e-05	2.5812e-05	6.69498e-05	-3.49884e-05	1.66067e-05
1508.07	6.17608e-05	-1.18666e-05	8.55516e-06	-9.75131e-05	-3.27815e-05
1504.21	0.000107023	-3.95453e-05	-3.98396e-05	-0.000160038	-7.21699e-05
1500.35	0.000132286	-5.72239e-05	-5.82342e-05	-0.000182563	-7.15581e-05
1496.49	0.000147548	-8.49025e-05	-4.6629e-05	-0.000205088	-4.09465e-05
1492.64	0.000152811	-9.25812e-05	-3.50238e-05	-0.000197612	-3.348e-07
1488.78	0.000138073	-0.00010026	-3.34184e-05	-0.000170137	2.02769e-05
1484.92	0.000133336	-0.000107938	-4.18132e-05	-0.000192662	-1.27669e-06
1481.07	0.000178598	-8.56171e-05	-2.50212e-05	-0.000225187	-6.23956e-05
1477.21	0.000233861	-4.32958e-05	7.26031e-06	-0.000207712	-0.000103514
1473.35	0.000239123	-4.09744e-05	2.95418e-05	-0.000130236	-5.46334e-05
1469.5	0.000184386	-7.8653e-05	-1.81767e-05	-7.27612e-05	-5.75229e-06
1465.64	0.000129648	-0.000106332	-9.58951e-05	-6.52859e-05	-1.68712e-05
1461.78	0.00012491	-8.88697e-05	-0.000113614	-4.78108e-05	-2.79901e-05
1457.93	0.000190173	1.81021e-05	-3.13321e-05	2.75166e-05	4.0891e-05
1454.07	0.000205435	9.50738e-05	9.09494e-05	9.57082e-05	0.000129772
1450.21	0.000130698	5.20456e-05	0.000193231	0.0001339	0.000148653
1446.35	4.59604e-05	-1.09826e-05	0.000185512	0.000102091	0.000167534
1442.5	-5.87771e-05	-3.40108e-05	5.77939e-05	3.02831e-05	0.000196415
1438.64	-0.000153515	-7.7039e-05	-0.000119925	-3.15252e-05	0.000165297
1434.78	-0.000188252	-0.000140067	-0.000227643	-4.33336e-05	7.41776e-05
1430.93	-0.00012908	-0.000133095	-0.000195362	-5.5142e-05	1.30587e-05
1427.07	-5.95792e-05	-9.61236e-05	-9.30801e-05	-8.69503e-05	-2.80602e-05
1423.21	-1.00783e-05	-4.91518e-05	9.20142e-06	-7.87587e-05	8.20914e-07
1419.36	6.94226e-05	-2.18002e-06	5.14829e-05	-2.0567e-05	5.9702e-05
1415.5	0.000128923	4.79178e-06	2.9112e-05	-2.23754e-05	5.85831e-05
1411.64	0.000108424	-1.82364e-05	2.62221e-05	-6.41838e-05	7.46422e-06
1407.78	6.79252e-05	-3.12646e-05	5.33321e-05	-5.59921e-05	-3.18637e-06
1403.93	9.74261e-05	-1.38605e-05	9.04421e-05	-7.80048e-06	4.74336e-05
1400.07	0.000156927	-4.56742e-06	0.000107552	1.03912e-05	7.80536e-05

## Sheet: Figure 3b
wavenumber	U_RHE_0.4	U_RHE_0.5	U_RHE_0.6	U_RHE_0.7	U_RHE_0.8
3795.23	-3.02985e-05	-6.50468e-05	-5.15408e-05	-1.83695e-05	-0.000111497
3791.38	2.38085e-05	-3.24837e-05	-1.43726e-05	1.29859e-05	-7.37233e-05
3787.52	7.91549e-06	4.19759e-05	2.79576e-06	1.43414e-05	-3.59493e-05
3783.66	2.02249e-06	0.000100717	4.00111e-05	3.56969e-05	1.18247e-05
3779.81	1.61295e-05	8.9459e-05	0.000102901	3.70523e-05	4.95988e-05
3775.95	4.02365e-05	7.82005e-05	0.000165791	2.84078e-05	8.73728e-05
3772.09	2.43436e-05	8.69421e-05	0.000198681	9.76327e-06	0.000115147
3768.23	2.63809e-05	8.65526e-05	0.000211571	-2.76459e-05	0.000142921
3764.38	0.000119579	0.000109612	0.000254462	-1.66375e-05	0.000180695
3760.52	0.000152778	0.000112672	0.000237352	-3.56293e-05	0.000138469
3756.66	9.59763e-05	4.57311e-05	0.000130242	-0.000114621	4.62431e-05
3752.81	-1.08255e-05	-4.12095e-05	1.84943e-05	-0.000183613	-2.2525e-05
3748.95	-4.7627e-05	-6.83009e-05	-0.000144121	-0.000112604	5.59806e-06
3745.09	-9.1153e-05	-2.48684e-05	-0.000206735	1.8404e-05	5.37212e-05
3741.24	-7.45663e-05	-5.14359e-05	-0.00025935	5.72335e-05	1.18443e-05
3737.38	-8.79797e-05	-0.000138004	-0.000311965	-5.46751e-05	-5.00326e-05
3733.52	-2.1393e-05	-9.45711e-05	-0.000187167	-8.65835e-05	-1.19095e-05
3729.67	9.51935e-05	3.87067e-05	-1.0259e-06	1.1508e-05	5.74421e-05
3725.81	0.00011178	6.95202e-05	6.51151e-05	0.0001096	3.71751e-05
3721.95	0.000108367	2.03334e-05	9.12562e-05	0.000147691	-3.0919e-06
3718.09	7.49535e-05	5.84296e-05	9.32719e-05	6.57827e-05	1.66411e-05
3714.24	-5.05871e-05	9.60064e-06	-7.35061e-05	-0.000103637	1.63741e-05
3710.38	-0.000155357	-0.000148109	-0.000170284	-0.000165045	-4.49814e-05
3706.52	-0.000110126	-0.000104506	-0.000127062	-6.64535e-05	-6.26537e-05
3702.67	-1.00608e-05	-2.08586e-05	-2.53446e-05	5.21382e-05	1.73667e-05
3698.81	5.84547e-05	-1.72114e-05	3.29672e-05	9.073e-05	3.7387e-05
3694.95	-3.02985e-06	-3.35643e-05	4.1279e-05	3.93217e-05	7.40743e-06
3691.1	-9.45144e-05	-5.99172e-05	1.95908e-05	-4.91426e-05	-2.57222e-06
3687.24	-5.59989e-05	-3.62701e-05	4.79027e-05	-5.6785e-05	-2.55183e-06
3683.38	4.25165e-05	7.37702e-06	0.000106214	-4.42738e-06	1.74685e-05
3679.53	3.11464e-05	5.36069e-05	7.45263e-05	1.79303e-05	1.74889e-05
3675.67	-5.95622e-05	-1.64316e-05	-7.16187e-06	-1.02091e-05	2.75093e-05
3671.81	-8.02708e-05	-8.77585e-05	-1.885e-05	-5.57226e-06	1.75296e-05
3667.95	2.90206e-05	-3.90854e-05	2.94618e-05	1.90646e-05	-1.45219e-05
3664.1	0.000118312	1.36626e-05	1.59363e-05	3.37015e-05	-2.78112e-05
3660.24	8.76034e-05	8.16482e-06	-5.11959e-05	2.83383e-05	-4.11004e-05
3656.38	-3.10517e-06	1.26671e-05	-0.000108328	1.29752e-05	-5.43897e-05
3652.53	-7.38137e-05	7.1693e-06	-0.00014546	-2.38793e-06	-5.7679e-05
3648.67	-2.45223e-05	1.67153e-06	-0.000122592	3.22489e-05	-2.09682e-05
3644.81	0.000202258	8.61738e-05	-9.72458e-06	0.000116886	2.22063e-05
3640.96	0.000391928	0.000160676	5.31433e-05	0.000111523	5.38265e-05
3637.1	0.000421598	0.000108009	5.61384e-06	1.61595e-05	4.49104e-05
3633.24	0.000291268	-8.43027e-05	-5.96381e-05	-5.97509e-05	3.42885e-06
3629.38	0.000170938	-0.000153551	-9.48901e-05	-0.000112043	-1.80527e-05
3625.53	0.000180608	-0.000152798	-8.0142e-05	-0.000124334	-9.53416e-06
3621.67	0.000240278	-0.000132046	-4.53939e-05	-0.000136626	8.98433e-06
3617.81	0.000299948	-8.12943e-05	-6.45938e-07	-8.89176e-05	1.75028e-05
3613.96	0.000319618	-4.05422e-05	-1.26833e-05	-3.12093e-05	-1.39787e-05
3610.1	0.000299288	-1.97901e-05	-3.8053e-06	-3.40496e-06	-3.54602e-05
3606.24	0.000318958	3.0962e-05	7.50727e-05	5.64473e-05	-6.11993e-06
3602.39	0.000388628	8.17141e-05	0.000163951	0.0001063	1.38139e-05
3598.53	0.000418298	0.000102466	0.000182829	0.000126152	-6.25223e-06
3594.67	0.000437969	0.000123218	0.000191707	0.000146004	2.36816e-05
3590.82	0.000487639	0.00016397	0.000230585	0.000155856	8.36155e-05
3586.96	0.000567309	0.000234722	0.000279463	0.000205709	0.000143549
3583.1	0.000666979	0.000345475	0.000298341	0.000285561	0.000183483
3579.24	0.000766649	0.000416227	0.000327219	0.000335413	0.000203417
3575.39	0.000816319	0.000396979	0.000326097	0.000325265	0.000183351
3571.53	0.000785989	0.000327731	0.000294975	0.000295118	0.000143285
3567.67	0.000685659	0.000218483	0.000263853	0.00025497	9.32186e-05
3563.82	0.000655329	0.000219235	0.000302731	0.000234822	5.31524e-05
3559.96	0.000734999	0.000319987	0.000401609	0.000234674	4.30863e-05
3556.1	0.000854669	0.000420739	0.000500487	0.000264527	0.00012302
3552.25	0.000934339	0.000461491	0.000549365	0.000314379	0.000212954
3548.39	0.000944009	0.000452243	0.000528243	0.000334231	0.000192888
3544.53	0.000953679	0.000492996	0.000527121	0.000334084	0.000162822
3540.68	0.00101	0.000573748	0.000575999	0.000343936	0.000212756
3536.82	0.00105	0.0006445	0.000634877	0.000393788	0.000332689
3532.96	0.00106	0.000655252	0.000663755	0.00045364	0.000372623
3529.1	0.00108	0.000656004	0.000672633	0.000503493	0.000362557
3525.25	0.00107	0.000656756	0.000671511	0.000513345	0.000332491
3521.39	0.00106	0.000677508	0.000700389	0.000513197	0.000332425
3517.53	0.00107	0.00069826	0.000719267	0.000513049	0.000352359
3513.68	0.00106	0.000699012	0.000678145	0.000532902	0.000352292
3509.82	0.00111	0.000739764	0.000637023	0.000572754	0.000352226
3505.96	0.00119	0.000760517	0.000605901	0.000562606	0.00035216
3502.11	0.00122	0.000721269	0.000594779	0.000492458	0.000332094
3498.25	0.00122	0.000692021	0.000613657	0.000452311	0.000302028
3494.39	0.00123	0.000702773	0.000652535	0.000462163	0.000271962
3490.53	0.00124	0.000743525	0.000671413	0.000502015	0.000281896
3486.68	0.00124	0.000814277	0.000680291	0.000551868	0.000361829
3482.82	0.00124	0.000855029	0.000709169	0.00062172	0.000461763
3478.96	0.00124	0.000825781	0.000698047	0.000631572	0.000451697
3475.11	0.00125	0.000746533	0.000666925	0.000561424	0.000351631
3471.25	0.00124	0.000717285	0.000685803	0.000491277	0.000271565
3467.39	0.00126	0.000748037	0.000744681	0.000531129	0.000281499
3463.54	0.00131	0.00079879	0.000763559	0.000610981	0.000331432
3459.68	0.00136	0.000839542	0.000762437	0.000660833	0.000381366
3455.82	0.00134	0.000850294	0.000761315	0.000600686	0.0003713
3451.97	0.0013	0.000871046	0.000750193	0.000510538	0.000351234
3448.11	0.00131	0.000881798	0.000759071	0.00051039	0.000331168
3444.25	0.00134	0.00090255	0.000777949	0.000580242	0.000321102
3440.39	0.00135	0.000933302	0.000806827	0.000630095	0.000351036
3436.54	0.00141	0.000994054	0.000835705	0.000669947	0.000420969
3432.68	0.00143	0.00101	0.000804583	0.000669799	0.000450903
3428.82	0.00142	0.000985558	0.000763461	0.000619652	0.000410837
3424.97	0.00139	0.000936311	0.000742339	0.000549504	0.000340771
3421.11	0.0014	0.000917063	0.000781217	0.000549356	0.000380705
3417.25	0.00139	0.000887815	0.000790095	0.000549208	0.000430639
3413.4	0.00136	0.000848567	0.000748973	0.000529061	0.000400573
3409.54	0.00133	0.000829319	0.000717851	0.000538913	0.000360506
3405.68	0.00131	0.000820071	0.000726729	0.000558765	0.00036044
3401.83	0.00131	0.000810823	0.000735607	0.000588617	0.000400374
3397.97	0.00132	0.000791575	0.000764485	0.00057847	0.000430308
3394.11	0.00136	0.000802327	0.000793363	0.000558322	0.000420242
3390.25	0.00141	0.000843079	0.000802241	0.000558174	0.000430176
3386.4	0.00143	0.000873832	0.000821119	0.000578026	0.000470109
3382.54	0.0014	0.000894584	0.000789997	0.000587879	0.000460043
3378.68	0.00133	0.000905336	0.000738875	0.000577731	0.000399977
3374.83	0.00133	0.000926088	0.000747753	0.000627583	0.000429911
3370.97	0.00139	0.00093684	0.000786631	0.000667436	0.000509845
3367.11	0.00136	0.000917592	0.000725509	0.000637288	0.000499779
3363.26	0.00132	0.000928344	0.000694387	0.00061714	0.000459713
3359.4	0.0013	0.000919096	0.000703265	0.000586992	0.000399646
3355.54	0.00132	0.000889848	0.000722143	0.000566845	0.00033958
3351.68	0.00135	0.0008706	0.000711021	0.000556697	0.000289514
3347.83	0.00136	0.000891352	0.000739899	0.000576549	0.000299448
3343.97	0.00132	0.000902105	0.000758777	0.000596401	0.000329382
3340.11	0.0013	0.000882857	0.000727655	0.000586254	0.000359316
3336.26	0.00134	0.000863609	0.000676533	0.000536106	0.00036925
3332.4	0.00138	0.000834361	0.000645411	0.000485958	0.000359183
3328.54	0.00137	0.000805113	0.000624289	0.00046581	0.000339117
3324.69	0.00131	0.000815865	0.000613167	0.000455663	0.000349051
3320.83	0.00127	0.000836617	0.000572045	0.000455515	0.000358985
3316.97	0.00123	0.000837369	0.000520923	0.000465367	0.000348919
3313.12	0.00122	0.000828121	0.000519801	0.00046522	0.000338853
3309.26	0.00123	0.000848873	0.000568679	0.000465072	0.000388786
3305.4	0.00121	0.000849626	0.000627557	0.000454924	0.00041872
3301.54	0.00115	0.000780378	0.000626435	0.000414776	0.000338654
3297.69	0.00109	0.00072113	0.000545313	0.000374629	0.000268588
3293.83	0.0011	0.000691882	0.000454191	0.000374481	0.000278522
3289.97	0.00116	0.000712634	0.000463069	0.000404333	0.000358456
3286.12	0.0012	0.000723386	0.000551947	0.000414185	0.00038839
3282.26	0.00118	0.000714138	0.000590825	0.000384038	0.000358323
3278.4	0.00113	0.00071489	0.000529703	0.00034389	0.000298257
3274.55	0.00107	0.000675642	0.000448581	0.000323742	0.000248191
3270.69	0.00102	0.000636394	0.000437459	0.000363594	0.000218125
3266.83	0.00103	0.000607147	0.000476337	0.000403447	0.000218059
3262.98	0.00105	0.000607899	0.000525215	0.000413299	0.000237993
3259.12	0.00104	0.000608651	0.000524093	0.000353151	0.000227926
3255.26	0.000998934	0.000579403	0.000482971	0.000283004	0.00018786
3251.4	0.000998604	0.000590155	0.000441849	0.000272856	0.000177794
3247.55	0.00102	0.000640907	0.000440727	0.000322708	0.000217728
3243.69	0.00104	0.000671659	0.000459605	0.00038256	0.000237662
3239.83	0.00106	0.000632411	0.000448483	0.000422413	0.000217596
3235.98	0.00102	0.000563163	0.000407361	0.000392265	0.00016753
3232.12	0.000976954	0.000543915	0.000386239	0.000322117	0.000187463
3228.26	0.000936624	0.000574667	0.000415117	0.000261969	0.000237397
3224.41	0.000906294	0.00058542	0.000463995	0.000261822	0.000237331
3220.55	0.000895965	0.000556172	0.000472873	0.000281674	0.000197265
3216.69	0.000885635	0.000536924	0.000401751	0.000271526	0.000137199
3212.83	0.000875305	0.000507676	0.000350629	0.000241378	0.000127133
3208.98	0.000874975	0.000468428	0.000329507	0.000201231	0.000147067
3205.12	0.000884645	0.00046918	0.000318385	0.000191083	0.000157
3201.26	0.000904315	0.000529932	0.000347263	0.000270935	0.000176934
3197.41	0.000933985	0.000600684	0.000396141	0.000360787	0.000206868
3193.55	0.000913655	0.000611436	0.000405019	0.00034064	0.000236802
3189.69	0.000843325	0.000562188	0.000333897	0.000260492	0.000216736
3185.84	0.000762995	0.000492941	0.000242775	0.000180344	0.00016667
3181.98	0.000772665	0.000473693	0.000241653	0.000180197	0.000176603
3178.12	0.000802335	0.000484445	0.000310531	0.000240049	0.000216537
3174.27	0.000782005	0.000425197	0.000319409	0.000249901	0.000226471
3170.41	0.000761675	0.000345949	0.000298287	0.000219753	0.000196405
3166.55	0.000761345	0.000326701	0.000317165	0.000189606	0.000206339
3162.69	0.000741015	0.000357453	0.000336043	0.000149458	0.000216273
3158.84	0.000720686	0.000338205	0.000284921	9.93102e-05	0.000186207
3154.98	0.000720356	0.000308957	0.000253799	8.91624e-05	0.00015614
3151.12	0.000710026	0.000319709	0.000262677	7.90147e-05	0.000126074
3147.27	0.000669696	0.000320462	0.000261555	5.88669e-05	0.000116008
3143.41	0.000609366	0.000301214	0.000220433	5.87192e-05	0.000105942
3139.55	0.000599036	0.000261966	0.000159311	0.000108571	9.58758e-05
3135.7	0.000598706	0.000222718	0.000118189	0.000118424	9.58097e-05
3131.84	0.000608376	0.00023347	0.000157067	8.8276e-05	0.000145744
3127.98	0.000598046	0.000264222	0.000195945	7.81283e-05	0.000165677
3124.13	0.000587716	0.000274974	0.000184823	8.79805e-05	0.000135611
3120.27	0.000577386	0.000255726	0.000113701	7.78328e-05	8.55451e-05
3116.41	0.000557056	0.000246478	4.25786e-05	4.76851e-05	5.54789e-05
3112.55	0.000526726	0.00023723	2.14566e-05	1.75373e-05	4.54127e-05
3108.7	0.000496396	0.000227982	2.03346e-05	7.38961e-06	3.53466e-05
3104.84	0.000456066	0.000198735	-7.87363e-07	-2.75813e-06	1.52804e-05
3100.98	0.000435736	0.000169487	-1.19094e-05	7.09414e-06	5.2143e-06
3097.13	0.000435407	0.000150239	8.08446e-06	6.94641e-06	3.51481e-05
3093.27	0.000435077	0.000130991	3.84383e-05	1.67987e-05	5.5082e-05
3089.41	0.000414747	0.000111743	6.87921e-05	6.65094e-06	6.50158e-05
3085.56	0.000384417	8.24951e-05	6.91459e-05	7.49929e-06	6.49497e-05
3081.7	0.000364087	7.32472e-05	4.94997e-05	1.83773e-05	7.48835e-05
3077.84	0.000373757	7.39993e-05	3.98535e-05	4.92554e-05	7.48174e-05
3073.98	0.000373427	5.47513e-05	1.02073e-05	4.01334e-05	3.47512e-05
3070.13	0.000333097	6.55034e-05	-9.43884e-06	3.10115e-05	2.46851e-05
3066.27	0.000292767	7.62555e-05	-9.08502e-06	1.18895e-05	2.46189e-05
3062.41	0.000312437	7.70076e-05	1.12688e-05	2.76758e-06	5.45528e-05
3058.56	0.000352107	6.77597e-05	1.16226e-05	1.36456e-05	7.44866e-05
3054.7	0.000381777	0.000108512	2.19764e-05	4.45237e-05	0.00010442
3050.84	0.000371447	0.000139264	3.23302e-05	5.54017e-05	9.43543e-05
3046.99	0.000351117	0.000130016	2.2684e-05	2.62798e-05	8.42882e-05
3043.13	0.000300787	7.07681e-05	-1.69621e-05	-2.84217e-06	5.4222e-05
3039.27	0.000290457	4.15202e-05	-1.66083e-05	-2.19641e-05	4.41559e-05
3035.42	0.000310128	2.22723e-05	-6.25451e-06	-2.10861e-05	4.40897e-05
3031.56	0.000329798	3.02441e-06	2.40993e-05	-2.0803e-07	5.40236e-05
3027.7	0.000349468	3.77651e-06	5.44531e-05	3.067e-05	7.39574e-05
3023.84	0.000339138	2.45286e-05	4.48069e-05	5.15481e-05	7.38913e-05
3019.99	0.000328808	3.52807e-05	1.51607e-05	7.24261e-05	7.38251e-05
3016.13	0.000318478	2.60328e-05	-3.44854e-05	7.33042e-05	6.3759e-05
3012.27	0.000288148	6.7849e-06	-7.41316e-05	3.41822e-05	3.36928e-05
3008.42	0.000227818	-1.2463e-05	-9.01292e-05	-4.93974e-06	2.36267e-05
3004.56	0.000177488	-2.17109e-05	-7.55179e-05	-4.40617e-05	1.35605e-05
3000.7	0.000157158	9.04119e-06	-4.09066e-05	-4.31836e-05	-6.50563e-06
2996.85	0.000186828	6.42141e-05	1.37047e-05	-2.23056e-05	3.42822e-06
2992.99	0.000206498	8.07639e-05	2.83159e-05	-1.42754e-06	4.33621e-05
2989.13	0.000216168	8.73137e-05	1.29272e-05	-5.49495e-07	6.32959e-05
2985.28	0.000195838	7.38635e-05	1.75385e-05	3.28555e-07	4.32298e-05
2981.42	0.000175508	5.04133e-05	1.21498e-05	-8.7934e-06	-1.68364e-05
2977.56	0.000145178	6.96317e-06	-2.32389e-05	-1.79153e-05	-4.69025e-05
2973.7	0.000124849	-6.48703e-06	-3.86276e-05	-2.70373e-05	-4.69687e-05
2969.85	0.000114519	-9.9372e-06	-2.40163e-05	-1.61593e-05	-1.70348e-05
2965.99	0.000124189	6.61261e-06	5.95004e-07	3.93964e-05	2.64844e-05
2962.13	0.000113859	2.3233e-05	2.52063e-05	7.71142e-05	4.06063e-05
2958.28	0.000103529	3.04591e-05	9.81759e-06	8.4832e-05	4.47281e-05
2954.42	9.31988e-05	5.76852e-05	1.5732e-05	9.25498e-05	4.88499e-05
2950.56	6.28689e-05	8.49114e-05	5.64599e-05	0.000100268	5.29717e-05
2946.71	4.2539e-05	7.21375e-05	6.71877e-05	6.79854e-05	5.70935e-05
2942.85	4.2209e-05	3.93636e-05	4.79158e-05	3.57032e-05	5.12154e-05
2938.99	1.87909e-06	6.58972e-06	8.07565e-06	-1.6579e-05	5.33719e-06
2935.13	-4.84508e-05	-6.18413e-06	-5.92353e-05	-3.88612e-05	-1.25395e-05
2931.28	-0.000101292	-6.21425e-05	-7.65461e-05	-4.79682e-05	-2.65902e-05
2927.42	-0.000120121	-9.6506e-05	-5.3857e-05	-4.32795e-05	-6.40943e-07
2923.56	-0.00014895	-9.08694e-05	-4.11678e-05	-2.85908e-05	5.30837e-06
2919.71	-0.000117779	-1.5233e-05	-3.84787e-05	6.09789e-06	1.12576e-05
2915.85	-7.66086e-05	4.04036e-05	-2.57895e-05	7.86652e-07	-2.79306e-06
2911.99	-3.5438e-05	6.60401e-05	1.68995e-05	-1.45247e-05	-6.8438e-06
2908.14	3.57328e-05	9.16767e-05	6.95887e-05	2.50245e-05	2.91055e-05
2904.28	6.69037e-05	7.73133e-05	4.22779e-05	3.89033e-05	1.50548e-05
2900.42	5.06079e-05	2.29497e-05	-2.46685e-05	1.27822e-05	6.92247e-06
2896.57	2.56643e-05	2.5098e-05	-3.94707e-05	-1.3339e-05	-1.49664e-06
2892.71	-3.92793e-05	1.35699e-05	-6.4273e-05	-2.94601e-05	6.74526e-06
2888.85	-0.000104223	-7.95827e-06	-7.90752e-05	-3.55813e-05	-1.1527e-05
2884.99	-0.000129167	-2.94864e-05	-8.38775e-05	-5.17024e-05	-1.97992e-05
2881.14	-9.41102e-05	-2.10146e-05	-5.86798e-05	-4.78236e-05	1.92853e-06
2877.28	-3.90538e-05	1.41102e-05	-2.3482e-05	-2.39447e-05	4.36563e-05
2873.42	-1.39975e-05	3.31166e-05	-1.82843e-05	-6.58737e-08	5.5384e-05
2869.57	1.1059e-05	5.2123e-05	-3.0865e-06	-1.6187e-05	4.71118e-05
2865.71	-3.88469e-06	3.11293e-05	-5.26428e-06	-4.23082e-05	1.88395e-05
2861.85	-3.88283e-05	-1.98643e-05	-2.78877e-05	-5.84293e-05	-1.69106e-05
2858	-3.37719e-05	-2.08579e-05	-2.05111e-05	-3.45505e-05	-1.99884e-05
2854.14	-4.26174e-05	-2.56511e-05	6.86546e-06	-6.60602e-06	6.93394e-06
2850.28	-2.30349e-05	-1.33252e-05	2.4242e-05	-2.16432e-06	2.38562e-05
2846.43	6.5475e-06	-9.99317e-07	1.16186e-05	-1.77226e-05	7.78521e-07
2842.57	2.61299e-05	1.32653e-06	1.89952e-05	-1.32809e-05	-1.22992e-05
2838.71	2.57124e-05	1.89468e-05	1.63718e-05	-3.88392e-05	-1.53769e-05
2834.85	4.52948e-05	1.89027e-05	3.74836e-06	-4.43974e-05	1.54539e-06
2831	7.48772e-05	1.88585e-05	1.12494e-06	-9.95572e-06	4.84677e-05
2827.14	0.00010446	8.8144e-06	-1.49848e-06	1.74507e-05	6.539e-05
2823.28	0.000124042	8.77025e-06	1.58781e-05	4.7688e-05	6.23123e-05
2819.43	0.000123624	8.72611e-06	2.32547e-05	5.79253e-05	3.92346e-05
2815.57	9.32069e-05	1.8682e-05	1.06313e-05	4.81626e-05	6.15685e-06
2811.71	8.27894e-05	2.86378e-05	8.00784e-06	3.83998e-05	3.07914e-06
2807.86	8.23718e-05	3.85937e-05	2.53844e-05	4.86371e-05	2.03188e-05
2804	6.19542e-05	6.85495e-05	4.2761e-05	4.88744e-05	3.05394e-05
2800.14	4.15366e-05	8.85054e-05	2.0478e-05	2.91117e-05	-9.23999e-06
2796.28	4.11191e-05	8.84612e-05	1.86768e-06	9.34898e-06	-1.90194e-05
2792.43	4.07015e-05	7.84171e-05	1.32574e-05	1.95863e-05	1.20122e-06
2788.57	2.02839e-05	1.83729e-05	-5.35289e-06	9.82355e-06	-1.85782e-05
2784.71	2.98664e-05	-3.16712e-05	-3.39632e-05	-9.93917e-06	-3.83576e-05
2780.86	3.94488e-05	-4.17153e-05	-4.25735e-05	-1.97019e-05	-3.8137e-05
2777	5.90312e-05	-1.75949e-06	-2.11837e-05	5.35395e-07	-7.91637e-06
2773.14	4.86136e-05	1.81964e-05	2.05973e-07	2.07727e-05	1.23042e-05
2769.29	5.81961e-05	1.81522e-05	4.15957e-05	3.101e-05	3.25248e-05
2765.43	2.77785e-05	-1.89193e-06	3.29854e-05	-8.75276e-06	2.74544e-06
2761.57	-2.63908e-06	-1.19361e-05	4.37512e-06	-4.85155e-05	-2.7034e-05
2757.72	-2.30566e-05	-2.19802e-05	-4.23516e-06	-7.82782e-05	-6.68133e-05
2753.86	-2.34742e-05	-1.20244e-05	-2.84545e-06	-6.80409e-05	-6.65927e-05
2750	-3.89179e-06	7.93149e-06	-1.45573e-06	-3.78036e-05	-3.63721e-05
2746.14	3.56906e-05	1.78873e-05	9.93398e-06	-7.56634e-06	3.84846e-06
2742.29	7.52731e-05	7.8432e-06	2.13237e-05	3.26709e-05	2.40691e-05
2738.43	4.48555e-05	-2.20094e-06	2.71342e-06	5.29082e-05	1.42897e-05
2734.57	4.43792e-06	-2.22451e-05	-5.89686e-06	4.31455e-05	-5.48973e-06
2730.72	-2.59797e-05	-4.22892e-05	-4.50715e-06	3.38279e-06	-1.52691e-05
2726.86	-3.63972e-05	-3.23334e-05	6.88256e-06	-1.63799e-05	-1.50485e-05
2723	-6.81479e-06	-2.37753e-06	8.27228e-06	3.85736e-06	4.44094e-06
2719.15	1.27676e-05	-2.42167e-06	-1.0338e-05	1.40946e-05	2.38483e-05
2715.29	2.35006e-06	-5.24658e-05	-3.89483e-05	-5.66808e-06	3.25574e-06
2711.43	1.03469e-05	-7.251e-05	-1.75586e-05	-5.43079e-06	-7.33686e-06
2707.58	1.82765e-05	-7.25541e-05	1.38311e-05	4.80649e-06	-7.92947e-06
2703.72	6.20615e-06	-4.25983e-05	1.43146e-05	5.04377e-06	1.47793e-06
2699.86	-3.58642e-05	-2.26424e-05	-5.43822e-06	5.28106e-06	-9.11467e-06
2696	-6.79346e-05	-4.26865e-05	-1.5191e-05	-1.44817e-05	-9.70727e-06
2692.15	-7.0005e-05	-5.27307e-05	-1.49439e-05	-2.42444e-05	-1.02999e-05
2688.29	-4.20753e-05	-3.27748e-05	5.30332e-06	-1.40071e-05	9.10752e-06
2684.43	-3.41457e-05	-2.2819e-05	5.5505e-06	6.23019e-06	8.51492e-06
2680.58	-2.62161e-05	-2.28631e-05	5.79769e-06	2.64675e-05	1.79223e-05
2676.72	-1.82865e-05	-2.29073e-05	1.60449e-05	1.67048e-05	3.73297e-05
2672.86	-1.03568e-05	-1.29514e-05	6.29205e-06	-3.05796e-06	3.67371e-05
2669.01	1.75728e-05	7.00444e-06	2.65392e-05	-1.29149e-05	4.61445e-05
2665.15	1.55024e-05	2.69603e-05	1.67864e-05	-5.31478e-05	2.55519e-05
2661.29	-1.65679e-05	3.69161e-05	-2.96641e-06	-7.33807e-05	4.9593e-06
2657.43	-4.86383e-05	2.6872e-05	-2.71922e-06	-7.36136e-05	-5.6333e-06
2653.58	-4.07087e-05	2.68279e-05	1.7528e-05	-5.38466e-05	-1.62259e-05
2649.72	-4.27791e-05	6.78371e-06	7.77514e-06	-3.40795e-05	-4.68185e-05
2645.86	-2.48494e-05	1.67396e-05	-2.19777e-05	-1.43124e-05	-6.74111e-05
2642.01	-6.91981e-06	2.66954e-05	-2.17305e-05	-1.45453e-05	-4.80037e-05
2638.15	1.10098e-05	6.65128e-06	-1.48331e-06	-4.77825e-06	-1.85963e-05
2634.29	1.89394e-05	-3.39287e-06	-1.12361e-05	-5.01117e-06	-1.91889e-05
2630.44	6.86907e-06	-1.3437e-05	-3.0989e-05	4.75591e-06	-2.97815e-05
2626.58	-1.52013e-05	-3.48116e-06	-3.07418e-05	1.4523e-05	-1.03741e-05
2622.72	-5.72717e-05	6.4747e-06	-1.04946e-05	4.29006e-06	9.03328e-06
2618.87	-6.9342e-05	6.43055e-06	-2.47406e-07	-5.94286e-06	1.84407e-05
2615.01	-5.14124e-05	1.63864e-05	9.60615e-06	3.82422e-06	2.78481e-05
2611.15	-2.34828e-05	2.63423e-05	6.58654e-06	-6.4087e-06	1.72555e-05
2607.29	-1.55532e-05	4.62981e-05	1.35669e-05	3.35838e-06	6.66287e-06
2603.44	-7.62354e-06	4.6254e-05	1.05473e-05	1.31255e-05	1.60703e-05
2599.58	1.03061e-05	3.62098e-05	-2.4723e-06	1.28925e-05	5.47767e-06
2595.72	-1.17643e-05	2.61657e-05	-2.54919e-05	-2.73404e-05	-3.51149e-05
2591.87	-3.38347e-05	1.61215e-05	-3.85115e-05	-4.75733e-05	-5.57075e-05
2588.01	-4.5905e-05	1.60774e-05	-1.53114e-06	-3.85456e-05	-3.63001e-05
2584.15	-3.79754e-05	2.60332e-05	3.54493e-05	-1.346e-05	-6.89274e-06
2580.3	-3.00458e-05	3.59891e-05	3.24296e-05	1.62552e-06	1.09324e-05
2576.44	-2.11614e-06	4.5945e-05	3.941e-05	3.67111e-05	1.82726e-05
2572.58	1.58135e-05	4.59008e-05	4.63904e-05	5.17966e-05	1.56127e-05
2568.73	3.74311e-06	5.58567e-05	4.33708e-05	3.68822e-05	2.29529e-05
2564.87	1.16727e-05	7.58125e-05	4.03512e-05	3.19677e-05	5.02931e-05
2561.01	2.96024e-05	7.57684e-05	2.73316e-05	2.70533e-05	5.76333e-05
2557.15	7.53199e-06	2.57242e-05	-5.68804e-06	-1.78612e-05	3.49734e-05
2553.3	-2.45384e-05	-1.43199e-05	-1.87076e-05	-7.27756e-05	1.23136e-05
2549.44	-5.99618e-06	-1.43641e-05	-1.17273e-05	-6.76901e-05	9.65381e-06
2545.58	3.30175e-05	1.55918e-05	-4.74688e-06	-2.26045e-05	1.6994e-05
2541.73	5.20312e-05	2.55476e-05	-7.76648e-06	-7.51895e-06	1.43342e-05
2537.87	5.10449e-05	4.55035e-05	1.92139e-05	7.5666e-06	2.16744e-05
2534.01	3.00586e-05	5.54594e-05	4.61943e-05	2.26522e-05	1.90145e-05
2530.16	-9.27674e-07	5.54152e-05	5.31747e-05	3.77377e-05	6.35471e-06
2526.3	-2.1914e-05	4.53711e-05	4.01551e-05	3.28233e-05	1.36949e-05
2522.44	-2.90027e-06	5.53269e-05	3.71354e-05	2.79088e-05	3.10351e-05
2518.58	6.11343e-06	4.52828e-05	3.41158e-05	1.29944e-05	1.83753e-05
2514.73	1.51271e-05	4.52386e-05	2.10962e-05	8.07991e-06	-1.42846e-05
2510.87	2.41408e-05	6.51945e-05	1.80766e-05	2.31655e-05	-2.69444e-05
2507.01	4.31545e-05	9.51503e-05	4.5057e-05	4.8251e-05	1.03958e-05
2503.16	3.21682e-05	9.51062e-05	5.20374e-05	3.33366e-05	3.29252e-05
2499.3	1.18194e-06	8.5062e-05	3.90178e-05	-1.57787e-06	1.6703e-05
2495.44	1.95641e-07	6.50179e-05	1.59982e-05	-1.64923e-05	4.80852e-07
2491.59	2.92093e-05	7.49738e-05	2.97855e-06	-1.67718e-05	1.42587e-05
2487.73	2.8223e-05	9.49296e-05	-1.00411e-05	-6.3361e-06	8.03653e-06
2483.87	-2.76325e-06	7.48855e-05	-3.30607e-05	-2.59004e-05	-2.81856e-05
2480.02	-2.37496e-05	6.48413e-05	-2.60803e-05	-5.54647e-05	-1.44078e-05
2476.16	-3.47359e-05	2.47972e-05	-9.0999e-06	-6.5029e-05	-6.29949e-07
2472.3	-2.57221e-05	4.75303e-06	-3.62005e-07	-5.45932e-05	-6.8521e-06
2468.44	-2.67084e-05	4.70888e-06	-9.48465e-06	-6.41575e-05	-4.30743e-05
2464.59	-7.69474e-06	2.46647e-05	-8.60729e-06	-6.37218e-05	-3.92964e-05
2460.73	2.1319e-05	4.46206e-05	1.22701e-05	-4.32861e-05	-5.51859e-06
2456.87	3.03327e-05	4.45764e-05	2.31474e-05	-1.28504e-05	3.5744e-05
2453.02	2.93464e-05	4.45323e-05	2.40248e-05	-2.41466e-06	3.36475e-05
2449.16	8.36006e-06	3.44882e-05	1.49021e-05	-1.97895e-06	2.15511e-05
2445.3	-2.62624e-06	1.4444e-05	5.77951e-06	-1.15432e-05	-1.05454e-05
2441.45	6.38747e-06	4.39987e-06	-2.33431e-05	-1.11075e-05	-1.26419e-05
2437.59	1.54012e-05	4.35572e-06	-2.24658e-05	-6.71799e-07	5.26164e-06
2433.73	1.44149e-05	4.31158e-06	-1.58841e-06	2.97639e-05	1.31652e-05
2429.88	2.34286e-05	1.42674e-05	2.92889e-05	6.01996e-05	1.0687e-06
2426.02	2.24423e-05	3.42233e-05	6.01663e-05	7.06353e-05	-1.02777e-06
2422.16	1.1456e-05	5.41791e-05	6.10437e-05	5.10711e-05	6.87576e-06
2418.3	1.04697e-05	6.4135e-05	4.1921e-05	3.15068e-05	2.47793e-05
2414.45	3.08655e-07	5.40908e-05	3.27984e-05	2.19425e-05	1.26828e-05
2410.59	1.5511e-05	6.40467e-05	3.36757e-05	2.23782e-05	1.05863e-05
2406.73	3.07134e-05	5.40026e-05	3.45531e-05	3.28139e-05	-1.15101e-05
2402.88	1.59157e-05	4.39584e-05	4.54305e-05	3.32496e-05	-3.6066e-06
2399.02	-8.88195e-06	2.39143e-05	3.63078e-05	1.36854e-05	4.29694e-06
2395.16	-3.6796e-06	4.38701e-05	4.71852e-05	2.41211e-05	1.22593e-05
2391.31	1.52275e-06	3.3826e-05	3.80625e-05	3.45568e-05	-7.69738e-06
2387.45	-1.32749e-05	-6.21817e-06	8.9399e-06	1.49925e-05	-3.7654e-05
2383.59	-4.80726e-05	-5.62623e-05	-3.01827e-05	-1.45718e-05	-7.76107e-05
2379.73	-9.28702e-05	-0.000116306	-8.93054e-05	-6.41361e-05	-0.000137567
2375.88	-0.000147668	-0.000176351	-9.8428e-05	-8.37003e-05	-0.000197524
2372.02	-0.000252466	-0.000286395	-6.75507e-05	-5.32646e-05	-0.000267481
2368.16	-0.000357263	-0.000436439	-6.6733e-06	1.71711e-05	-0.000317437
2364.31	-0.000292061	-0.000526483	6.42041e-05	8.76068e-05	-0.000327394
2360.45	-0.000156858	-0.000576527	4.5125e-05	6.80425e-05	-0.00036735
2356.59	-0.000151656	-0.000526571	6.21176e-06	-2.15218e-05	-0.000377307
2352.74	-0.000216454	-0.000406615	-3.27015e-05	-7.10861e-05	-0.000287264
2348.88	-0.000291251	-0.00031666	-6.16147e-05	-7.06503e-05	-0.00017722
2345.02	-0.000366049	-0.000346704	-0.000100528	-6.02146e-05	-0.000137177
2341.17	-0.000430847	-0.000476748	-0.000189441	-5.97789e-05	-0.000237134
2337.31	-0.000435644	-0.000546792	-0.000258354	-6.93432e-05	-0.00034709
2333.45	-0.000380442	-0.000476836	-0.000197268	-4.89075e-05	-0.000297047
2329.59	-0.00028524	-0.00038688	-8.6181e-05	1.52824e-06	-0.000197004
2325.74	-0.000190037	-0.000336924	-5.09426e-06	4.1964e-05	-0.00015696
2321.88	-0.000134835	-0.000296969	2.59925e-05	4.23997e-05	-0.000166917
2318.02	-0.000119633	-0.000217013	3.70792e-05	1.28354e-05	-0.000136874
2314.17	-0.00010443	-0.000137057	1.8166e-05	3.2711e-06	-8.68302e-05
2310.31	-8.92279e-05	-8.71011e-05	9.25273e-06	3.70682e-06	-4.67868e-05
2306.45	-4.40256e-05	-5.71452e-05	3.03395e-05	1.41425e-05	-1.67434e-05
2302.6	-1.88232e-05	-3.71894e-05	3.14262e-05	1.45782e-05	-6.70008e-06
2298.74	-2.36209e-05	-1.72335e-05	2.2513e-05	5.01396e-06	-6.65672e-06
2294.88	-2.84186e-05	2.72234e-06	2.35997e-05	5.44968e-06	4.29427e-06
2291.03	1.67838e-05	4.26782e-05	4.46865e-05	3.58854e-05	2.5728e-05
2287.17	4.21146e-05	5.26341e-05	7.57732e-05	4.63211e-05	3.71617e-05
2283.31	2.74784e-05	3.25899e-05	6.686e-05	1.67568e-05	8.59542e-06
2279.45	2.84221e-06	1.25458e-05	3.79467e-05	-1.28075e-05	-2.99709e-05
2275.6	-1.79401e-06	-7.49838e-06	9.03346e-06	-1.23717e-05	-4.85372e-05
2271.74	2.35698e-05	1.24575e-05	1.01202e-05	8.06397e-06	-3.71034e-05
2267.88	4.89336e-05	3.24133e-05	3.1207e-05	3.84997e-05	-5.66972e-06
2264.03	3.42973e-05	3.23692e-05	4.22937e-05	4.89354e-05	1.5764e-05
2260.17	2.96611e-05	3.2325e-05	6.33804e-05	5.93711e-05	1.71631e-05
2256.31	2.50249e-05	2.22809e-05	6.44672e-05	5.98068e-05	8.01906e-06
2252.46	1.03887e-05	2.23675e-06	5.55539e-05	2.02426e-05	-2.1125e-05
2248.6	5.75244e-06	2.1926e-06	4.66407e-05	-2.93217e-05	-4.0269e-05
2244.74	3.11162e-05	3.21485e-05	6.77274e-05	1.11398e-06	-9.41299e-06
2240.88	6.648e-05	8.21043e-05	9.88142e-05	8.15497e-05	-2.87222e-05
2237.03	9.18438e-05	9.20602e-05	0.000129901	0.000111985	1.80135e-05
2233.17	8.72076e-05	7.2016e-05	0.000130988	8.24211e-05	4.74911e-06
2229.31	4.25713e-05	3.19719e-05	9.20744e-05	1.28568e-05	-4.85153e-05
2225.46	-2.06489e-06	-8.07227e-06	6.31612e-05	-1.67074e-05	-7.17796e-05
2221.6	3.29889e-06	-2.81164e-05	7.42479e-05	-1.62717e-05	-4.5044e-05
2217.74	8.66267e-06	-8.16056e-06	6.53347e-05	-5.83601e-06	-1.83083e-05
2213.89	4.02644e-06	3.17953e-05	8.64214e-05	2.45997e-05	8.42728e-06
2210.03	9.39023e-06	7.17511e-05	0.000107508	5.50354e-05	1.51629e-05
2206.17	1.4754e-05	7.1707e-05	8.85949e-05	5.54711e-05	1.18986e-05
2202.32	1.01178e-05	6.16629e-05	4.96817e-05	5.59069e-05	-1.36582e-06
2198.46	-4.51844e-06	4.16187e-05	7.68404e-07	2.63426e-05	-4.58382e-06
2194.6	-1.91547e-05	3.15746e-05	-2.81449e-05	-1.32217e-05	-1.74726e-05
2190.74	-3.79088e-06	1.15304e-05	-3.70581e-05	-4.2786e-05	-3.03614e-05
2186.89	-8.42711e-06	1.48628e-06	-1.59714e-05	-7.23503e-05	-4.32501e-05
2183.03	-1.30633e-05	1.44213e-06	1.51154e-05	-8.19146e-05	-1.61389e-05
2179.17	-7.69955e-06	-8.60202e-06	1.62021e-05	-8.14789e-05	1.09723e-05
2175.32	6.48579e-06	-1.86462e-05	-1.27111e-05	-8.10431e-05	6.65339e-06
2171.46	9.71993e-06	-2.86903e-05	-6.16244e-05	-9.06074e-05	-3.22719e-05
2167.6	1.29541e-05	-8.73445e-06	-7.05376e-05	-0.000100172	-5.11973e-05
2163.75	1.61882e-05	1.12214e-05	-6.94509e-05	-9.9736e-05	-6.01226e-05
2159.89	3.94224e-05	3.11773e-05	-4.83641e-05	-9.93003e-05	-5.90479e-05
2156.03	9.26565e-05	5.11331e-05	-3.72774e-05	-7.88646e-05	-5.79732e-05
2152.18	0.000105891	5.1089e-05	-3.61906e-05	-4.84288e-05	-6.68985e-05
2148.32	0.000119125	5.10448e-05	-2.51039e-05	-3.79931e-05	-7.58238e-05
2144.46	0.000212359	0.000121001	3.59829e-05	-1.75574e-05	-4.04288e-05
2140.6	0.000405593	0.000280957	0.00015707	3.27607e-05	3.91551e-05
2136.75	0.000608827	0.000450912	0.000268156	9.27607e-05	9.8739e-05
2132.89	0.000772061	0.000580868	0.000329243	0.000122761	0.000128323
2129.03	0.000855295	0.000610824	0.00033033	0.000112761	0.000107907
2125.18	0.00079853	0.00053078	0.000281417	7.38631e-05	7.74908e-05
2121.32	0.000611764	0.000400736	0.000202503	3.83242e-05	3.70747e-05
2117.46	0.000394998	0.000260692	0.00011359	-7.2148e-06	1.66586e-05
2113.61	0.000218232	0.000130648	3.46768e-05	-5.27538e-05	6.24253e-06
2109.75	0.000131466	6.06034e-05	-1.42364e-05	-5.82927e-05	2.58264e-05
2105.89	9.47003e-05	3.05592e-05	-1.31497e-05	-5.38317e-05	4.54104e-05
2102.03	5.79345e-05	3.05151e-05	-2.20629e-05	-4.93706e-05	3.49943e-05
2098.18	1.11686e-05	4.70933e-07	-5.09762e-05	-4.49096e-05	-5.4218e-06
2094.32	4.40275e-06	4.26788e-07	-4.98894e-05	-3.04485e-05	-2.58379e-05
2090.46	2.76369e-05	1.03826e-05	-2.88027e-05	-2.59875e-05	-6.25396e-06
2086.61	4.0871e-05	3.03385e-05	2.28408e-06	-3.15264e-05	1.56208e-05
2082.75	4.41052e-05	4.02944e-05	3.37082e-06	-3.70654e-05	2.75819e-05
2078.89	4.73393e-05	6.02502e-05	-5.54243e-06	-4.26043e-05	2.9543e-05
2075.04	5.05735e-05	6.02061e-05	5.54432e-06	-2.81433e-05	2.15041e-05
2071.18	2.38076e-05	3.01619e-05	-1.33689e-05	-3.36822e-05	3.46518e-06
2067.32	7.04174e-06	-9.88223e-06	-2.22822e-05	-2.92212e-05	5.42627e-06
2063.47	-9.72412e-06	-1.99264e-05	-4.11954e-05	-2.47601e-05	7.38735e-06
2059.61	-2.649e-05	-8.11623e-06	-4.01087e-05	-3.02991e-05	-6.51562e-07
2055.75	-1.32558e-05	2.45204e-05	-3.90219e-05	-1.5838e-05	1.13095e-05
2051.89	9.9783e-06	3.71571e-05	-2.79352e-05	-1.377e-06	3.32706e-05
2048.04	1.32124e-05	2.97937e-05	-2.68485e-05	3.08405e-06	2.52317e-05
2044.18	1.64466e-05	2.4304e-06	-3.57617e-05	-2.24549e-05	-2.80722e-06
2040.32	-8.65292e-07	-3.49329e-05	-6.4675e-05	-4.79939e-05	-1.08461e-05
2036.47	-3.21199e-05	-6.22963e-05	-7.35882e-05	-5.35328e-05	-8.88504e-06
2032.61	-3.33745e-05	-3.96596e-05	-6.25015e-05	-2.90718e-05	3.07605e-06
2028.75	-2.46291e-05	-1.7023e-05	-6.14147e-05	-1.46107e-05	-1.06451e-05
2024.9	-1.58837e-05	-1.43863e-05	-6.0328e-05	-1.01497e-05	-2.46308e-05
2021.04	-7.13831e-06	-3.17497e-05	-5.92412e-05	-1.57608e-05	-2.86166e-05
2017.18	1.60708e-06	-3.9113e-05	-4.81545e-05	-2.58805e-05	-3.26023e-05
2013.33	2.03525e-05	-1.64763e-05	-2.70677e-05	-2.60002e-05	-2.6588e-05
2009.47	3.90979e-05	1.61603e-05	4.01902e-06	3.88011e-06	9.42624e-06
2005.61	4.78433e-05	2.8797e-05	1.51058e-05	3.37604e-05	2.54405e-05
2001.75	4.65887e-05	4.14336e-05	6.19252e-06	5.36407e-05	3.14548e-05
1997.9	4.53341e-05	4.40703e-05	-1.27207e-05	6.3521e-05	1.7469e-05
1994.04	2.40795e-05	3.67069e-05	-3.1634e-05	3.34014e-05	5.05081e-06
1990.18	2.82485e-06	1.93436e-05	-3.05472e-05	-6.71833e-06	5.38743e-06
1986.33	1.15702e-05	1.19803e-05	-3.94605e-05	-1.6838e-05	-4.27594e-06
1982.47	4.03156e-05	4.61693e-06	-3.83737e-05	-6.9577e-06	-3.93931e-06
1978.61	6.9061e-05	1.72536e-05	-4.7287e-05	1.29226e-05	-3.60269e-06
1974.76	7.78064e-05	2.98902e-05	-3.62003e-05	3.28029e-05	6.73394e-06
1970.9	3.65518e-05	1.25269e-05	-4.51135e-05	3.26832e-05	-2.92943e-06
1967.04	-4.70278e-06	-4.83645e-06	-3.40268e-05	3.25635e-05	-2.25928e-05
1963.18	-5.95739e-06	-2.19979e-06	-2.294e-05	1.24439e-05	-2.22562e-05
1959.33	2.2788e-05	2.04369e-05	-1.85326e-06	-7.67583e-06	-1.19196e-05
1955.47	3.15334e-05	2.30735e-05	9.23349e-06	2.20449e-06	8.41707e-06
1951.61	3.02788e-05	1.57102e-05	-9.67977e-06	-7.9152e-06	1.87537e-05
1947.76	9.02419e-06	-1.65316e-06	-3.8593e-05	-2.80349e-05	9.09032e-06
1943.9	7.76959e-06	-9.0165e-06	-3.75063e-05	-3.81546e-05	-5.73051e-07
1940.04	1.6515e-05	3.62016e-06	-1.64195e-05	-2.82743e-05	-1.02364e-05
1936.19	2.52604e-05	1.62568e-05	-1.53328e-05	-2.8394e-05	-9.8998e-06
1932.33	3.40058e-05	2.88935e-05	-1.4246e-05	-1.85136e-05	-9.56317e-06
1928.47	2.27512e-05	3.15301e-05	-1.31593e-05	1.36667e-06	1.07735e-05
1924.62	1.49657e-06	1.41668e-05	-2.20725e-05	2.1247e-05	2.11101e-05
1920.76	-2.9758e-05	-3.19655e-06	-5.09858e-05	1.11273e-05	1.14467e-05
1916.9	-2.10126e-05	-1.08397e-05	-4.9899e-05	1.00761e-06	1.17833e-05
1913.04	1.77328e-05	-9.32867e-06	-4.88123e-05	-9.11208e-06	1.212e-05
1909.19	2.64781e-05	-1.78177e-05	-4.77255e-05	-1.92318e-05	2.45658e-06
1905.33	2.52235e-05	-1.63066e-05	-3.66388e-05	-9.35145e-06	2.79321e-06
1901.47	2.39689e-05	-1.47956e-05	-3.55521e-05	-9.47114e-06	3.12984e-06
1897.62	2.27143e-05	-1.32846e-05	-2.44653e-05	-2.95908e-05	-6.53354e-06
1893.76	1.14597e-05	-1.17735e-05	-1.33786e-05	-3.97105e-05	2.92459e-06
1889.9	2.05124e-07	-2.62525e-07	-2.29181e-06	-2.98302e-05	9.16286e-06
1886.05	1.89505e-05	2.12485e-05	1.87949e-05	5.01113e-08	1.54011e-05
1882.19	3.76959e-05	3.27595e-05	1.98817e-05	3.99304e-05	-8.36062e-06
1878.33	4.64413e-05	2.42706e-05	9.68432e-07	3.98107e-05	-2.21224e-05
1874.48	1.51867e-05	-4.21842e-06	-7.94482e-06	1.9691e-05	-5.88409e-06
1870.62	-5.60679e-05	-4.27074e-05	-3.68581e-05	-2.04286e-05	-2.96458e-05
1866.76	-4.73225e-05	-2.11964e-05	-1.57713e-05	-1.05483e-05	-3.34076e-05
1862.9	2.14229e-05	2.03147e-05	1.53154e-05	1.9332e-05	-3.71693e-05
1859.05	9.01683e-05	4.18257e-05	3.64022e-05	3.92123e-05	-3.0931e-05
1855.19	0.000118914	5.33367e-05	3.74889e-05	4.90926e-05	-2.46928e-05
1851.33	9.76111e-05	4.48477e-05	2.85757e-05	3.89729e-05	-2.84545e-05
1847.48	2.62674e-05	6.35875e-06	-3.37592e-07	-1.11468e-05	-5.22162e-05
1843.62	-1.50763e-05	-2.21302e-05	-2.92508e-05	-3.12665e-05	-5.5978e-05
1839.76	1.358e-05	1.93808e-05	-9.00182e-06	-1.38614e-06	-2.97397e-05
1835.91	2.22363e-05	3.08918e-05	6.85627e-07	8.49417e-06	-2.35015e-05
1832.05	-1.91073e-05	2.40286e-06	-2.96269e-05	-2.16255e-05	-4.72632e-05
1828.19	-7.0451e-05	-5.00701e-05	-6.99395e-05	-6.17452e-05	-9.10249e-05
1824.33	-3.17947e-05	-3.97813e-05	-2.0252e-05	-3.18649e-05	-9.47867e-05
1820.48	5.68616e-05	1.05074e-05	4.94354e-05	1.80154e-05	-4.85484e-05
1816.62	0.000125518	3.07961e-05	8.91229e-05	3.78957e-05	-2.31015e-06
1812.76	0.000124174	1.11187e-05	7.88103e-05	4.7776e-05	3.92811e-06
1808.91	0.000102831	2.29016e-05	6.84978e-05	5.76564e-05	2.74469e-05
1805.05	6.14868e-05	2.46845e-05	4.81852e-05	2.75367e-05	1.37206e-05
1801.19	1.43119e-07	-1.35326e-05	-2.12734e-06	-2.58301e-06	-1.00056e-05
1797.34	-8.12006e-05	-7.17496e-05	-4.24399e-05	-3.27027e-05	-3.37318e-05
1793.48	-0.000142544	-0.000109967	-8.27524e-05	-7.28224e-05	-4.33285e-05
1789.62	-0.000103888	-6.81838e-05	-4.3065e-05	-4.29421e-05	-1.59554e-05
1785.77	-2.52316e-05	3.59916e-06	1.66224e-05	-3.06176e-06	1.14176e-05
1781.91	2.34247e-05	4.83313e-05	5.63099e-05	1.96045e-05	1.87907e-05
1778.05	2.08097e-06	1.09854e-05	3.59973e-05	-1.27324e-05	1.61638e-05
1774.19	-7.98776e-05	-7.63605e-05	-1.43152e-05	-6.50693e-05	-6.46309e-06
1770.34	-9.6821e-05	-0.000103706	-1.46278e-05	-8.74062e-05	9.10001e-07
1766.48	-2.37644e-05	-5.10523e-05	-4.71781e-06	-4.97431e-05	2.82831e-05
1762.62	3.92922e-05	-7.61006e-06	-1.78177e-06	-2.08005e-06	6.56562e-05
1758.77	2.23489e-05	3.36162e-05	1.63586e-05	8.80289e-06	5.30293e-05
1754.91	-1.91172e-06	4.8425e-06	-6.93777e-06	1.4295e-06	-2.82791e-06
1751.05	-9.16258e-05	-1.39312e-05	-1.02341e-05	-2.36786e-05	-6.34143e-05
1747.2	-0.000175664	2.72951e-05	-1.65317e-05	-4.63883e-05	-8.40006e-05
1743.34	-0.000229702	-9.95776e-06	-3.47349e-05	-4.90982e-05	-7.45871e-05
1739.48	-0.000313741	-7.7541e-05	-6.2938e-05	-8.18079e-05	-9.51734e-05
1735.63	-0.000357779	-0.000115125	-9.11412e-05	-0.000114518	-0.00013576
1731.77	-0.000211817	-1.1816e-05	-3.2119e-05	-4.72275e-05	-8.63461e-05
1727.91	-5.58556e-05	8.52589e-05	-4.5845e-05	2.00627e-05	-1.16749e-05
1724.05	2.31541e-05	5.23341e-05	7.14394e-05	3.24295e-05	2.56997e-05
1720.2	-1.088e-06	1.48748e-05	5.8724e-05	-2.1631e-05	-6.92568e-06
1716.34	-1.53302e-05	-9.32658e-06	5.60084e-05	-5.56915e-05	-1.95511e-05
1712.48	9.36216e-06	2.67889e-05	0.000133293	-1.9752e-05	1.43528e-05
1708.63	9.56752e-05	2.29044e-05	0.000170577	6.18748e-06	2.41131e-05
1704.77	2.48182e-05	-0.000118498	8.78618e-05	-3.06675e-05	1.91171e-06
1700.91	-9.60386e-05	-8.9565e-05	-2.48537e-05	-5.5642e-05	-1.37004e-05
1697.06	-7.1122e-06	7.25254e-06	2.06454e-05	-0.000114873	2.92255e-06
1693.2	0.000166354	0.000151412	0.000154484	1.14374e-05	5.95455e-05
1689.34	0.00021982	0.00019557	0.000188323	3.77474e-05	7.61685e-05
1685.48	0.000153286	0.000129729	0.000142161	-5.9425e-06	5.27914e-05
1681.63	0.000186752	0.000163888	0.000156	5.03675e-05	7.94144e-05
1677.77	0.000320218	0.000268047	0.000229839	0.000166678	0.000136037
1673.91	0.000383684	0.000312206	0.000253677	0.000202988	0.00016266
1670.06	0.00046715	0.000386365	0.000337516	0.000249298	0.000219283
1666.2	0.000600617	0.000510524	0.000451354	0.000325608	0.000285906
1662.34	0.000704083	0.000594683	0.000505193	0.000381918	0.000302529
1658.49	0.000677549	0.000568842	0.000449032	0.000338228	0.000249152
1654.63	0.000481015	0.000423001	0.00027287	0.000204538	0.000145775
1650.77	0.000394481	0.00035716	0.000206709	0.000140848	0.000102398
1646.92	0.000537947	0.000461319	0.000310547	0.000237158	0.000169021
1643.06	0.000661413	0.000555478	0.000384386	0.000303468	0.000215644
1639.2	0.000564879	0.000469637	0.000318225	0.000229778	0.000162267
1635.34	0.000408345	0.000333796	0.000202063	0.000146088	7.88899e-05
1631.49	0.000371811	0.000267955	0.000165902	0.000132398	4.55128e-05
1627.63	0.000335277	0.000222114	0.00011974	0.000128708	3.21358e-05
1623.77	0.000238744	0.000126273	4.35791e-05	4.7874e-05	8.75875e-06
1619.92	0.00015221	6.04315e-05	-3.25823e-05	-4.53182e-05	-1.46183e-05
1616.06	0.000135676	5.45904e-05	-3.87437e-05	-6.85106e-05	-9.563e-06
1612.2	0.000179142	0.000118749	1.21934e-06	-3.17028e-05	-6.79543e-06
1608.35	0.000242608	0.000172908	3.36771e-05	5.10483e-06	-4.02789e-06
1604.49	0.000286074	0.000187067	1.61349e-05	2.55077e-05	8.73968e-06
1600.63	0.00031954	0.000201226	-1.14073e-05	4.11827e-05	1.15072e-05
1596.78	0.000353006	0.000215385	7.84433e-07	5.68576e-05	4.27479e-06
1592.92	0.000376472	0.000229544	4.51015e-05	7.25326e-05	1.70423e-05
1589.06	0.000399938	0.000233703	8.94186e-05	8.82075e-05	1.86037e-05
1585.2	0.000373404	0.000197862	9.37356e-05	8.38824e-05	1.01744e-05
1581.35	0.000306871	0.000162021	6.80527e-05	5.95574e-05	-8.25489e-06
1577.49	0.000210337	0.00011618	2.23697e-05	3.52323e-05	-2.66842e-05
1573.63	0.000173803	0.000100339	2.66868e-05	5.09073e-05	4.88657e-06
1569.78	0.000147269	9.44978e-05	6.10039e-05	6.65822e-05	3.64573e-05
1565.92	6.07349e-05	4.86568e-05	4.43363e-05	6.22572e-05	2.8028e-05
1562.06	-0.000135799	-8.71843e-05	-7.98087e-05	-1.42087e-05	-3.2895e-05
1558.21	-0.000242333	-0.000183025	-0.000163954	-9.47799e-05	-8.85999e-05
1554.35	-4.88668e-05	-5.46699e-05	-2.80988e-05	-2.53512e-05	-4.43049e-05
1550.49	0.000144599	8.39054e-05	8.77562e-05	6.40776e-05	9.99013e-06
1546.63	8.80654e-05	4.24806e-05	4.36112e-05	5.35063e-05	4.28514e-06
1542.78	-0.000108469	-0.000108944	-9.05338e-05	-2.7065e-05	-4.14198e-05
1538.92	-0.000125002	-0.000110369	-9.46789e-05	-1.76362e-05	-4.71248e-05
1535.06	4.82981e-05	2.82063e-05	3.11761e-05	8.17925e-05	1.71702e-05
1531.21	0.000129425	0.000106782	9.70311e-05	0.000141221	3.05064e-05
1527.35	6.05513e-05	5.53568e-05	5.2886e-05	9.065e-05	-9.59376e-06
1523.49	-4.83221e-05	-3.60679e-05	-2.1259e-05	-9.92128e-06	-7.96939e-05
1519.64	-2.71955e-05	-4.65806e-05	-1.5404e-05	-3.04926e-05	-9.97941e-05
1515.78	3.877e-05	-1.14185e-05	2.33104e-05	-2.01663e-05	-3.98942e-05
1511.92	1.69437e-05	-3.62563e-05	-1.467e-05	-6.72297e-05	-2.99944e-05
1508.07	-6.48828e-05	-0.000111094	-0.00010265	-0.000144293	-6.00946e-05
1504.21	-6.70906e-06	-8.59321e-05	-9.06308e-05	-0.000101631	-5.01947e-05
1500.35	7.2032e-05	-7.70013e-07	-1.86113e-05	-2.53569e-06	9.70513e-06
1496.49	4.70256e-05	1.43921e-05	9.75624e-06	2.65592e-05	3.9605e-05
1492.64	-2.79809e-05	-3.8927e-05	1.9467e-05	2.56542e-05	4.95048e-05
1488.78	-4.29875e-05	-3.73963e-05	6.91778e-05	6.47491e-05	3.00615e-05
1484.92	2.20061e-05	1.41344e-05	0.000138889	0.000133844	1.34791e-05
1481.07	5.36554e-05	2.66045e-05	0.000168599	0.000152939	2.83556e-05
1477.21	3.3039e-05	-1.6734e-05	7.83102e-05	7.20339e-05	5.24478e-06
1473.35	-2.75772e-05	-5.00726e-05	-1.97903e-06	1.12885e-06	-1.7866e-05
1469.5	2.18064e-05	6.58883e-06	1.77318e-05	3.02238e-05	-3.09769e-05
1465.64	7.11902e-05	3.32503e-05	7.44254e-06	3.93187e-05	-7.40877e-05
1461.78	-3.94262e-05	-4.00883e-05	-0.000102847	-5.15863e-05	-0.000157199
1457.93	-3.90634e-05	-9.34268e-05	-0.000203136	-0.000122491	-0.000150309
1454.07	-1.66068e-05	-2.00138e-05	-0.000163425	-4.33965e-05	-4.34202e-05
1450.21	0.00011585	4.70303e-05	-3.37143e-05	5.56985e-05	7.3469e-05
1446.35	5.83061e-05	-5.92554e-06	-4.00352e-06	4.47468e-05	2.69178e-05
1442.5	-3.42555e-05	-8.88814e-05	-6.42927e-05	-2.64298e-05	-7.31947e-05
1438.64	-7.4832e-05	-8.18373e-05	-9.45819e-05	-4.76064e-05	-0.000103307
1434.78	-2.54085e-05	-2.47931e-05	-3.48712e-05	-8.78296e-06	-7.34198e-05
1430.93	4.4015e-05	-7.74897e-06	4.83963e-06	3.00405e-05	-4.35323e-05
1427.07	5.34385e-05	-3.07048e-05	1.45504e-05	2.88639e-05	-5.36448e-05
1423.21	3.2862e-05	-2.2228e-05	2.42612e-05	7.68728e-06	-6.37573e-05
1419.36	2.22855e-05	2.46992e-06	5.3972e-05	3.65107e-05	-6.38698e-05
1415.5	4.1709e-05	2.71677e-05	6.36828e-05	7.53341e-05	-5.39824e-05
1411.64	2.11325e-05	2.80601e-05	3.39356e-06	8.41575e-05	-4.40949e-05
1407.78	-2.94441e-05	4.38513e-05	-6.68956e-05	6.29809e-05	-4.20739e-06
1403.93	-0.000100021	2.96426e-05	-5.71849e-05	6.18044e-05	3.56801e-05
1400.07	-0.000170597	-2.21918e-05	-1.74741e-05	5.06278e-05	1.28805e-05

## Sheet: Figure 3c
KOH											HClO4
wavenumber	spectrum (black)	wavenumber	fitting (red)	wavenumber	fitting (yellow)	wavenumber	fitting (green)	wavenumber	fitting (purple)		wavenumber	spectrum (black)	wavenumber	fitting (red)	wavenumber	fitting (blue)	wavenumber	fitting (green)	wavenumber	fitting (purple)
3795.23	-0.000179322	2503.16	3.02853e-07	2503.16	3.00758e-07	2503.16	2.09534e-09	2503.16	2.63906e-30		3795.23	-1.83695e-05	2603.44	5.66032e-19	2603.44	5.16835e-92	2603.44	5.66032e-19	2603.44	5.2875e-30
3791.38	-0.000161951	2511.08	4.02103e-07	2516.07	4.75784e-07	2523.39	4.66036e-09	2614.54	6.78903e-24		3791.38	1.29859e-05	2609.37	1.04592e-18	2684.61	3.39818e-77	2719.68	3.43515e-14	2708.75	1.21384e-23
3787.52	-0.000134579	2519.01	5.3097e-07	2541.09	1.10988e-06	2562.6	2.04463e-08	2725.93	2.20822e-18		3787.52	1.43414e-05	2615.3	1.92183e-18	2765.79	9.56026e-64	2835.93	2.40834e-10	2814.07	3.58732e-18
3783.66	-0.000107208	2526.94	6.97317e-07	2565.04	2.37276e-06	2600.18	7.72693e-08	2837.32	9.08142e-14		3783.66	3.56969e-05	2621.23	3.51152e-18	2846.97	1.15086e-51	2952.18	1.95055e-07	2919.39	1.36483e-13
3779.81	-8.98369e-05	2534.86	9.10791e-07	2587.96	4.68314e-06	2636.17	2.54646e-07	2948.7	4.72217e-10		3779.81	3.70523e-05	2627.15	6.38023e-18	2928.15	5.9279e-41	2961.83	3.08732e-07	3024.7	6.6848e-10
3775.95	-5.24656e-05	2542.79	1.18314e-06	2609.85	8.59222e-06	2670.58	7.40299e-07	3060.09	3.1046e-07		3775.95	2.84078e-05	2633.08	1.15276e-17	3009.32	1.3065e-31	2980.52	7.1984e-07	3130.02	4.21501e-07
3772.09	2.49057e-05	2550.72	1.52856e-06	2630.75	1.47484e-05	2703.47	1.9191e-06	3069.67	4.92491e-07		3772.09	9.76327e-06	2639.01	2.07111e-17	3090.5	1.2321e-23	2998.4	1.53544e-06	3139.1	6.67618e-07
3768.23	7.22769e-05	2558.64	1.96409e-06	2650.68	2.38261e-05	2734.87	4.48109e-06	3088.2	1.15125e-06		3768.23	-2.76459e-05	2644.94	3.70022e-17	3171.68	4.97176e-17	3015.48	3.01921e-06	3156.67	1.55625e-06
3764.38	4.96482e-05	2566.57	2.50999e-06	2669.65	3.64291e-05	2764.8	9.51348e-06	3105.91	2.4566e-06		3764.38	-1.66375e-05	2650.87	6.57376e-17	3252.85	8.58426e-12	3031.79	5.51215e-06	3173.45	3.31249e-06
3760.52	2.70195e-05	2574.5	3.19018e-06	2687.71	5.29883e-05	2793.31	1.85252e-05	3122.81	4.82357e-06		3760.52	-3.56293e-05	2656.8	1.16135e-16	3334.03	6.34197e-08	3047.34	9.40616e-06	3189.48	6.48965e-06
3756.66	4.43908e-05	2582.43	4.03268e-06	2704.86	7.36774e-05	2820.43	3.33568e-05	3138.92	8.78051e-06		3756.66	-0.000114621	2662.73	2.04019e-16	3340.47	1.12316e-07	3062.15	1.5096e-05	3204.76	1.17899e-05
3752.81	5.1762e-05	2590.35	5.07001e-06	2721.13	9.83652e-05	2846.19	5.59598e-05	3154.27	1.49213e-05		3752.81	-0.000183613	2668.66	3.56403e-16	3352.9	3.20228e-07	3076.24	2.29178e-05	3219.31	2.00003e-05
3748.95	1.91333e-05	2598.28	6.33959e-06	2736.54	0.000126616	2870.63	8.80785e-05	3168.87	2.38253e-05		3748.95	-0.000112604	2674.59	6.19117e-16	3364.76	8.11736e-07	3089.62	3.30881e-05	3233.15	3.18858e-05
3745.09	-4.34954e-05	2606.21	7.88412e-06	2751.13	0.000157731	2893.79	0.000130908	3182.74	3.59601e-05		3745.09	1.8404e-05	2680.52	1.06946e-15	3376.05	1.84927e-06	3102.32	4.56571e-05	3246.3	4.80604e-05
3741.24	-2.61241e-05	2614.13	9.75186e-06	2764.9	0.000190829	2915.69	0.000184821	3195.9	5.15898e-05		3741.24	5.72335e-05	2686.45	1.83705e-15	3386.79	3.82448e-06	3114.35	6.04884e-05	3258.77	6.88671e-05
3737.38	3.12472e-05	2622.06	1.19968e-05	2777.88	0.000224938	2936.38	0.00024923	3208.36	7.07127e-05		3737.38	-5.46751e-05	2692.38	3.13788e-15	3396.99	7.24736e-06	3125.72	7.72677e-05	3270.59	9.42959e-05
3733.52	1.86184e-05	2629.99	1.46788e-05	2790.11	0.000259084	2955.89	0.000322623	3220.15	9.30416e-05		3733.52	-8.65835e-05	2698.31	5.32983e-15	3406.67	1.26931e-05	3136.47	9.5537e-05	3281.77	0.000123959
3729.67	-2.40103e-05	2637.91	1.78634e-05	2801.59	0.000292376	2974.25	0.000402749	3231.29	0.000118031		3729.67	1.1508e-05	2704.24	9.00226e-15	3415.84	2.07107e-05	3146.6	0.000114747	3292.33	0.000157128
3725.81	-3.6639e-05	2645.84	2.16218e-05	2812.35	0.00032406	2991.49	0.0004869	3241.79	0.000144939		3725.81	0.0001096	2710.17	1.512e-14	3424.52	3.17142e-05	3156.14	0.000134316	3302.29	0.000192819
3721.95	-2.92677e-05	2653.77	2.603e-05	2822.42	0.00035355	3007.66	0.000572234	3251.68	0.000172918		3721.95	0.000147691	2716.09	2.5253e-14	3432.71	4.58862e-05	3165.1	0.000153683	3311.66	0.000229906
3718.09	-2.18965e-05	2661.69	3.11687e-05	2831.82	0.000380441	3022.79	0.000656059	3260.96	0.000201098		3718.09	6.57827e-05	2722.02	4.19406e-14	3440.43	6.31213e-05	3173.5	0.000172349	3320.46	0.00026724
3714.24	1.54748e-05	2669.62	3.71216e-05	2840.57	0.0004045	3036.91	0.00073606	3269.67	0.000228671		3714.24	-0.000103637	2727.95	6.92658e-14	3447.71	8.30237e-05	3181.35	0.000189912	3328.71	0.000303753
3710.38	2.28461e-05	2677.55	4.39748e-05	2848.7	0.000425647	3050.05	0.000810426	3277.81	0.000254947		3710.38	-0.000165045	2733.88	1.13753e-13	3454.54	0.000104958	3188.69	0.000206075	3336.43	0.000338535
3706.52	4.02174e-05	2685.47	5.1815e-05	2856.22	0.000443926	3062.26	0.000877909	3285.41	0.000279389		3706.52	-6.64535e-05	2739.81	1.85768e-13	3460.94	0.000128134	3195.52	0.000220646	3343.64	0.000370879
3702.67	3.75886e-05	2693.4	6.0728e-05	2863.17	0.000459475	3073.56	0.000937802	3292.49	0.000301627		3702.67	5.21382e-05	2745.74	3.01674e-13	3466.93	0.000151711	3201.86	0.000233536	3350.35	0.000400296
3698.81	2.49599e-05	2701.33	7.07963e-05	2869.56	0.000472501	3083.99	0.000989871	3299.06	0.000321446		3698.81	9.073e-05	2751.67	4.87155e-13	3472.52	0.000174886	3207.73	0.000244737	3356.58	0.00042651
3694.95	3.23312e-05	2709.26	8.2097e-05	2875.41	0.000483251	3093.59	0.00103	3305.14	0.000338777		3694.95	3.93217e-05	2757.6	7.82272e-13	3477.73	0.00019697	3213.15	0.000254307	3362.35	0.000449426
3691.1	3.97024e-05	2717.18	9.46996e-05	2880.76	0.000491991	3102.39	0.00107	3310.76	0.00035366		3691.1	-4.91426e-05	2763.53	1.24914e-12	3482.56	0.000217428	3218.13	0.000262353	3367.67	0.000469104
3687.24	-6.20861e-06	2725.11	0.000108663	2885.63	0.000498991	3110.43	0.0011	3315.93	0.000366225		3687.24	-5.6785e-05	2769.46	1.98346e-12	3487.04	0.0002359	3222.71	0.000269011	3372.57	0.000485715
3683.38	-7.30577e-05	2733.04	0.000124035	2890.03	0.000504513	3117.73	0.00113	3320.67	0.00037666		3683.38	-4.42738e-06	2775.39	3.13182e-12	3491.17	0.000252186	3226.88	0.000274438	3377.06	0.000499508
3679.53	-6.99068e-05	2740.96	0.000140844	2893.99	0.000508799	3124.34	0.00115	3324.99	0.000385187		3679.53	1.79303e-05	2781.32	4.91737e-12	3494.97	0.000266235	3230.67	0.000278792	3381.16	0.000510778
3675.67	-1.67559e-05	2748.89	0.000159106	2897.53	0.000512071	3130.29	0.00116	3328.92	0.000392044		3675.67	-1.02091e-05	2787.25	7.67769e-12	3498.46	0.000278107	3234.11	0.000282232	3384.89	0.00051984
3671.81	3.6395e-05	2756.82	0.000178813	2900.68	0.000514524	3135.62	0.00117	3332.48	0.000397469		3671.81	-5.57226e-06	2793.18	1.19204e-11	3501.64	0.000287943	3237.2	0.000284905	3388.27	0.000527011
3667.95	2.95459e-05	2764.74	0.000199938	2903.46	0.000516326	3140.35	0.00118	3335.69	0.000401691		3667.95	1.90646e-05	2799.11	1.84039e-11	3504.53	0.000295942	3239.96	0.000286946	3391.3	0.00053259
3664.1	5.26968e-05	2772.67	0.00022243	2905.9	0.000517621	3144.53	0.00119	3338.55	0.00040492		3664.1	3.37015e-05	2805.03	2.82547e-11	3507.15	0.000302325	3242.42	0.000288478	3394.02	0.000536856
3660.24	8.58477e-05	2780.6	0.000246215	2908.01	0.00051853	3148.18	0.00119	3341.1	0.000407343		3660.24	2.83383e-05	2810.96	4.31353e-11	3509.51	0.000307326	3244.59	0.000289604	3396.44	0.000540058
3656.38	7.89986e-05	2788.52	0.000271197	2909.81	0.00051915	3151.35	0.0012	3343.35	0.000409126		3656.38	1.29752e-05	2816.89	6.54842e-11	3511.61	0.00031117	3246.49	0.000290414	3398.57	0.000542414
3652.53	6.21495e-05	2796.45	0.000297256	2911.35	0.00051956	3154.07	0.0012	3345.32	0.000410408		3652.53	-2.38793e-06	2822.82	9.88558e-11	3513.49	0.000314067	3248.14	0.000290982	3400.43	0.000544109
3648.67	7.53004e-05	2804.38	0.000324251	2912.62	0.00051982	3156.37	0.0012	3347.02	0.000411308		3648.67	3.22489e-05	2828.75	1.48398e-10	3515.14	0.000316203	3249.55	0.00029137	3402.05	0.000545298
3644.81	0.000118451	2812.3	0.000352024	2913.67	0.000519978	3158.29	0.0012	3348.49	0.000411923		3644.81	0.000116886	2834.68	2.21522e-10	3516.59	0.000317744	3250.74	0.000291626	3403.44	0.00054611
3640.96	0.000131602	2820.23	0.0003804	2914.5	0.000520069	3159.86	0.0012	3349.72	0.000412328		3640.96	0.000111523	2840.61	3.28826e-10	3517.85	0.000318827	3251.74	0.000291789	3404.61	0.000546646
3637.1	8.47531e-05	2828.16	0.000409195	2915.16	0.000520118	3161.11	0.0012	3350.76	0.000412586		3637.1	1.61595e-05	2846.54	4.85374e-10	3518.92	0.000319567	3252.56	0.000291887	3405.59	0.000546987
3633.24	1.7904e-05	2836.08	0.000438214	2915.65	0.000520142	3162.09	0.0012	3351.6	0.000412743		3633.24	-5.97509e-05	2852.47	7.12441e-10	3519.83	0.000320055	3253.21	0.000291944	3406.39	0.000547194
3629.38	-5.89451e-05	2844.01	0.000467265	2916	0.000520152	3162.83	0.0012	3352.28	0.000412833		3629.38	-0.000112043	2858.4	1.03988e-09	3520.59	0.000320366	3253.72	0.000291975	3407.03	0.000547313
3625.53	-7.57942e-05	2851.94	0.000496156	2916.23	0.000520156	3163.36	0.0012	3352.8	0.000412882		3625.53	-0.000124334	2864.33	1.5093e-09	3521.21	0.000320555	3254.1	0.00029199	3407.53	0.000547377
3621.67	-4.26433e-05	2859.87	0.000524706	2916.38	0.000520157	3163.71	0.0012	3353.2	0.000412905		3621.67	-0.000136626	2870.26	2.17838e-09	3521.71	0.000320664	3254.37	0.000291996	3407.91	0.000547408
3617.81	-4.94924e-05	2867.79	0.000552748	2916.45	0.000520157	3163.92	0.0012	3353.48	0.000412916		3617.81	-8.89176e-05	2876.19	3.12644e-09	3522.1	0.000320722	3254.56	0.000291999	3408.18	0.000547422
3613.96	-0.000106341	2875.72	0.000580134	2916.48	0.000520157	3164.03	0.0012	3353.68	0.00041292		3613.96	-3.12093e-05	2882.12	4.46199e-09	3522.39	0.000320751	3254.67	0.000291999	3408.36	0.000547427
3610.1	-0.000163191	2883.65	0.000606742	2916.48	0.000520157	3164.08	0.0012	3353.79	0.000412921		3610.1	-3.40496e-06	2888.05	6.33241e-09	3522.6	0.000320764	3254.73	0.000292	3408.47	0.000547429
3606.24	-0.00012004	2891.57	0.000632479	2916.48	0.000520157	3164.08	0.0012	3353.85	0.000412921		3606.24	5.64473e-05	2893.97	8.93657e-09	3522.74	0.000320768	3254.75	0.000292	3408.52	0.000547429
3602.39	-5.41411e-07	2899.5	0.000657281	2916.51	0.000520157	3164.09	0.0012	3353.87	0.000412921		3602.39	0.0001063	2899.9	1.2541e-08	3522.83	0.00032077	3254.75	0.000292	3408.54	0.000547429
3598.53	0.00010319	2907.43	0.000681121	2916.58	0.000520157	3164.11	0.0012	3353.87	0.000412921		3598.53	0.000126152	2905.83	1.75008e-08	3522.87	0.00032077	3254.75	0.000292	3408.55	0.000547429
3594.67	0.000126921	2915.35	0.000704004	2916.72	0.000520156	3164.19	0.0012	3353.88	0.000412921		3594.67	0.000146004	2911.76	2.42853e-08	3522.88	0.00032077	3254.77	0.000292	3408.55	0.000547429
3590.82	9.06528e-05	2923.28	0.000725971	2916.96	0.000520152	3164.34	0.0012	3353.9	0.000412921		3590.82	0.000155856	2917.69	3.35112e-08	3522.89	0.00032077	3254.83	0.000291999	3408.57	0.000547429
3586.96	4.38421e-06	2931.21	0.000747094	2917.3	0.000520142	3164.59	0.0012	3353.95	0.000412921		3586.96	0.000205709	2923.62	4.59832e-08	3522.89	0.00032077	3254.94	0.000291999	3408.62	0.000547429
3583.1	-6.18844e-05	2939.13	0.000767475	2917.79	0.000520119	3164.96	0.0012	3354.06	0.00041292		3583.1	0.000285561	2929.55	6.27435e-08	3522.9	0.00032077	3255.13	0.000291996	3408.71	0.000547428
3579.24	-7.8153e-05	2947.06	0.000787238	2918.43	0.000520071	3165.48	0.0012	3354.23	0.000412917		3579.24	0.000335413	2935.48	8.51335e-08	3522.94	0.00032077	3255.4	0.00029199	3408.87	0.000547424
3575.39	-4.44216e-05	2954.99	0.000806529	2919.26	0.000519982	3166.18	0.0012	3354.49	0.000412908		3575.39	0.000325265	2941.41	1.14866e-07	3523.01	0.000320769	3255.79	0.000291975	3409.11	0.000547413
3571.53	-5.06902e-05	2962.91	0.000825507	2920.29	0.000519827	3167.06	0.0012	3354.85	0.000412888		3571.53	0.000295118	2947.34	1.54116e-07	3523.13	0.000320765	3256.3	0.000291944	3409.44	0.000547389
3567.67	-8.69587e-05	2970.84	0.000844333	2921.56	0.000519573	3168.17	0.0012	3355.34	0.000412847		3567.67	0.00025497	2953.27	2.05619e-07	3523.31	0.000320756	3256.96	0.000291886	3409.88	0.00054734
3563.82	-9.32273e-05	2978.77	0.00086317	2923.07	0.000519172	3169.53	0.0012	3355.95	0.000412772		3563.82	0.000234822	2959.2	2.72798e-07	3523.56	0.000320735	3257.78	0.000291786	3410.44	0.000547248
3559.96	-5.94959e-05	2986.69	0.000882168	2924.86	0.000518566	3171.15	0.0012	3356.73	0.000412641		3559.96	0.000234674	2965.13	3.59898e-07	3523.9	0.000320692	3258.78	0.000291621	3411.14	0.000547089
3556.1	-1.57645e-05	2994.62	0.000901462	2926.94	0.000517677	3173.07	0.0012	3357.67	0.000412425		3556.1	0.000264527	2971.06	4.72151e-07	3524.33	0.000320611	3259.98	0.000291362	3412	0.000546826
3552.25	6.79669e-05	3002.55	0.00092116	2929.35	0.00051641	3175.31	0.0012	3358.8	0.000412086		3552.25	0.000314379	2976.99	6.15947e-07	3524.86	0.000320471	3261.4	0.00029097	3413.03	0.000546413
3548.39	0.000141698	3010.48	0.000941343	2932.1	0.000514647	3177.89	0.0012	3360.14	0.000411571		3548.39	0.000334231	2982.91	7.99039e-07	3525.52	0.00032024	3263.06	0.000290395	3414.25	0.000545788
3544.53	0.00015543	3018.4	0.000962053	2935.22	0.000512249	3180.84	0.00119	3361.7	0.000410818		3544.53	0.000334084	2988.84	1.03075e-06	3526.3	0.000319878	3264.97	0.000289575	3415.67	0.000544871
3540.68	0.000119161	3026.33	0.000983291	2938.72	0.000509048	3184.18	0.00119	3363.5	0.000409743		3540.68	0.000343936	2994.77	1.32222e-06	3527.23	0.000319329	3267.15	0.000288436	3417.3	0.000543564
3536.82	7.28925e-05	3034.26	0.00101	2942.64	0.000504854	3187.94	0.00118	3365.56	0.000408249		3536.82	0.000393788	3000.7	1.68661e-06	3528.31	0.000318525	3269.62	0.000286887	3419.17	0.000541746
3532.96	1.66239e-05	3042.18	0.00103	2946.99	0.00049945	3192.14	0.00117	3367.89	0.000406216		3532.96	0.00045364	3006.63	2.13938e-06	3529.55	0.00031738	3272.41	0.000284821	3421.29	0.000539272
3529.1	-1.96447e-05	3050.11	0.00105	2951.8	0.000492597	3196.81	0.00116	3370.51	0.000403505		3529.1	0.000503493	3012.56	2.69851e-06	3530.98	0.000315789	3275.51	0.000282117	3423.68	0.00053597
3525.25	-1.59133e-05	3058.04	0.00107	2957.09	0.000484037	3201.97	0.00115	3373.44	0.000399953		3525.25	0.000513345	3018.49	3.38473e-06	3532.59	0.000313629	3278.97	0.000278638	3426.34	0.000531643
3521.39	-2.21819e-05	3065.96	0.00109	2962.88	0.000473506	3207.64	0.00114	3376.7	0.000395381		3521.39	0.000513197	3024.42	4.2217e-06	3534.41	0.000310753	3282.79	0.000274234	3429.3	0.000526067
3517.53	-2.84505e-05	3073.89	0.00112	2969.2	0.000460737	3213.85	0.00112	3380.29	0.000389587		3517.53	0.000513049	3030.35	5.23619e-06	3536.43	0.000306999	3286.98	0.000268747	3432.57	0.000518993
3513.68	3.5281e-05	3081.82	0.00114	2976.07	0.000445484	3220.63	0.00109	3384.25	0.000382358		3513.68	0.000532902	3036.28	6.45813e-06	3538.69	0.000302182	3291.58	0.000262017	3436.17	0.000510156
3509.82	8.90124e-05	3089.74	0.00116	2983.51	0.000427538	3228	0.00106	3388.58	0.000373476		3509.82	0.000572754	3042.21	7.92072e-06	3541.18	0.000296109	3296.6	0.000253887	3440.11	0.000499277
3505.96	0.000102744	3097.67	0.00118	2991.55	0.000406755	3235.98	0.00103	3393.31	0.000362725		3505.96	0.000562606	3048.14	9.66024e-06	3543.92	0.00028858	3302.05	0.00024422	3444.41	0.000486081
3502.11	0.000106475	3105.6	0.0012	3000.2	0.000383081	3244.6	0.000987795	3398.45	0.000349909		3502.11	0.000492458	3054.07	1.1716e-05	3546.92	0.000279401	3307.96	0.000232912	3449.08	0.000470309
3498.25	0.000130207	3113.52	0.00121	3009.49	0.000356581	3253.88	0.000941512	3404.01	0.000334869		3498.25	0.000452311	3060	1.41299e-05	3550.19	0.0002684	3314.34	0.000219907	3454.14	0.000451738
3494.39	9.3938e-05	3121.45	0.00123	3019.45	0.000327468	3263.85	0.000889019	3410.03	0.000317506		3494.39	0.000462163	3065.93	1.6946e-05	3553.75	0.000255445	3321.21	0.000205217	3459.61	0.000430211
3490.53	1.76694e-05	3129.38	0.00124	3030.09	0.000296124	3274.53	0.000830444	3416.5	0.000297801		3490.53	0.000502015	3071.85	2.02101e-05	3557.6	0.000240469	3328.58	0.000188937	3465.5	0.000405662
3486.68	1.14008e-05	3137.3	0.00125	3041.45	0.000263107	3285.95	0.0007662	3423.45	0.000275843		3486.68	0.000551868	3077.78	2.39686e-05	3561.76	0.00022349	3336.49	0.000171265	3471.82	0.000378146
3482.82	0.000145132	3145.23	0.00125	3053.53	0.000229145	3298.13	0.000697037	3430.9	0.000251849		3482.82	0.00062172	3083.71	2.82679e-05	3566.24	0.00020464	3344.94	0.000152506	3478.59	0.00034787
3478.96	0.000268864	3153.16	0.00126	3066.38	0.000195107	3311.09	0.000624054	3438.86	0.000226179		3478.96	0.000631572	3089.64	3.31531e-05	3571.06	0.00018418	3353.95	0.000133073	3485.83	0.000315213
3475.11	0.000262595	3161.09	0.00126	3079.99	0.000161947	3324.86	0.000548698	3447.35	0.00019934		3475.11	0.000561424	3095.57	3.86667e-05	3576.21	0.000162514	3363.54	0.000113471	3493.56	0.000280737
3471.25	0.000236326	3169.01	0.00126	3094.41	0.000130633	3339.47	0.000472707	3456.39	0.000171975		3471.25	0.000491277	3101.5	4.48474e-05	3581.72	0.000140179	3373.74	9.42677e-05	3501.78	0.000245182
3467.39	0.000280058	3176.94	0.00125	3109.66	0.000102054	3354.94	0.000398025	3466	0.000144825		3467.39	0.000531129	3107.43	5.17286e-05	3587.6	0.000117826	3384.55	7.60476e-05	3510.51	0.00020944
3463.54	0.000313789	3184.87	0.00125	3125.75	7.69306e-05	3371.29	0.000326667	3476.19	0.000118687		3463.54	0.000610981	3113.36	5.93366e-05	3593.86	9.61715e-05	3395.99	5.93591e-05	3519.78	0.000174499
3459.68	0.000287521	3192.79	0.00124	3142.71	5.57327e-05	3388.55	0.000260547	3486.97	9.43396e-05		3459.68	0.000660833	3119.29	6.76894e-05	3600.51	7.59321e-05	3408.09	4.4654e-05	3529.59	0.00014137
3455.82	0.000251252	3200.72	0.00123	3160.56	3.86346e-05	3406.74	0.000201306	3498.37	7.24654e-05		3455.82	0.000600686	3125.22	7.6795e-05	3607.57	5.77497e-05	3420.86	3.22366e-05	3539.95	0.000110994
3451.97	0.000244983	3208.65	0.00122	3179.33	2.55068e-05	3425.89	0.000150144	3510.41	5.35789e-05		3451.97	0.000510538	3131.15	8.66505e-05	3615.03	4.21137e-05	3434.33	2.22301e-05	3550.9	8.41478e-05
3448.11	0.000298715	3216.57	0.0012	3199.03	1.59571e-05	3446.02	0.000107697	3523.1	3.79681e-05		3448.11	0.00051039	3137.08	9.72403e-05	3622.93	2.93002e-05	3448.5	1.457e-05	3562.44	6.13591e-05
3444.25	0.000352446	3224.5	0.00119	3219.7	9.40811e-06	3467.15	7.39922e-05	3536.45	2.56677e-05		3444.25	0.000580242	3143.01	0.000108536	3631.26	1.93431e-05	3463.4	9.02717e-06	3574.58	4.28505e-05
3440.39	0.000366178	3232.43	0.00117	3241.35	5.1971e-06	3489.32	4.84801e-05	3550.49	1.6471e-05		3440.39	0.000630095	3148.94	0.000120495	3640.04	1.20454e-05	3479.04	5.25632e-06	3587.35	2.85283e-05
3436.54	0.000339909	3240.35	0.00115	3264.01	2.67304e-06	3512.54	3.0151e-05	3565.23	9.97858e-06		3436.54	0.000669947	3154.87	0.000133062	3649.29	7.03053e-06	3495.44	2.85841e-06	3600.75	1.80171e-05
3432.68	0.00031364	3248.28	0.00114	3287.7	1.27152e-06	3536.85	1.77101e-05	3580.69	5.67421e-06		3432.68	0.000669799	3160.79	0.000146168	3659.01	3.81965e-06	3512.63	1.44194e-06	3614.81	1.07365e-05
3428.82	0.000357372	3256.21	0.00112	3312.44	5.5538e-07	3562.25	9.77205e-06	3596.88	3.00964e-06		3428.82	0.000619652	3166.72	0.000159732	3669.21	1.91734e-06	3530.61	6.69905e-07	3629.54	6.00237e-06
3424.97	0.000401103	3264.13	0.0011	3325.21	3.5465e-07	3588.79	5.03621e-06	3613.83	1.47906e-06		3424.97	0.000549504	3172.65	0.000173662	3679.91	8.82144e-07	3549.42	2.84418e-07	3644.95	3.12893e-06
3421.11	0.000434835	3272.06	0.00108	3481.88	4.54022e-10	3616.48	2.40942e-06	3622.59	1.00538e-06		3421.11	0.000549356	3178.58	0.000187857	3685.46	5.77583e-07	3559.13	1.78708e-07	3652.92	2.19609e-06
3417.25	0.000448566	3279.99	0.00106	3638.56	6.82095e-14	3630.77	1.61741e-06	3708.91	1.13118e-08		3417.25	0.000549208	3184.51	0.000202212	3740.34	3.93916e-09	3677.18	1.8895e-10	3724.08	5.52916e-08
3413.4	0.000512298	3287.92	0.00104	3795.23	1.20255e-18	3795.23	6.73587e-09	3795.23	3.67574e-11		3413.4	0.000529061	3190.44	0.000216618	3795.23	6.35976e-12	3795.23	2.1571e-14	3795.23	5.4605e-10
3409.54	0.000576029	3295.84	0.00102	--	--	--	--	--	--		3409.54	0.000538913	3196.37	0.000230965	--	--	--	--	--	--
3405.68	0.00061976	3303.77	0.001	--	--	--	--	--	--		3405.68	0.000558765	3202.3	0.00024515	--	--	--	--	--	--
3401.83	0.000613492	3311.7	0.000977266	--	--	--	--	--	--		3401.83	0.000588617	3208.23	0.000259077	--	--	--	--	--	--
3397.97	0.000607223	3319.62	0.000951901	--	--	--	--	--	--		3397.97	0.00057847	3214.16	0.000272663	--	--	--	--	--	--
3394.11	0.000620955	3327.55	0.000924448	--	--	--	--	--	--		3394.11	0.000558322	3220.09	0.000285839	--	--	--	--	--	--
3390.25	0.000624686	3335.48	0.000894684	--	--	--	--	--	--		3390.25	0.000558174	3226.02	0.000298556	--	--	--	--	--	--
3386.4	0.000618417	3343.4	0.000862452	--	--	--	--	--	--		3386.4	0.000578026	3231.95	0.000310787	--	--	--	--	--	--
3382.54	0.000662149	3351.33	0.000827683	--	--	--	--	--	--		3382.54	0.000587879	3237.88	0.000322526	--	--	--	--	--	--
3378.68	0.00073588	3359.26	0.000790403	--	--	--	--	--	--		3378.68	0.000577731	3243.81	0.000333794	--	--	--	--	--	--
3374.83	0.000749612	3367.18	0.000750742	--	--	--	--	--	--		3374.83	0.000627583	3249.73	0.000344635	--	--	--	--	--	--
3370.97	0.000703343	3375.11	0.000708933	--	--	--	--	--	--		3370.97	0.000667436	3255.66	0.000355113	--	--	--	--	--	--
3367.11	0.000657074	3383.04	0.000665308	--	--	--	--	--	--		3367.11	0.000637288	3261.59	0.000365315	--	--	--	--	--	--
3363.26	0.000680806	3390.96	0.000620279	--	--	--	--	--	--		3363.26	0.00061714	3267.52	0.000375344	--	--	--	--	--	--
3359.4	0.000764537	3398.89	0.000574328	--	--	--	--	--	--		3359.4	0.000586992	3273.45	0.000385311	--	--	--	--	--	--
3355.54	0.000838269	3406.82	0.000527983	--	--	--	--	--	--		3355.54	0.000566845	3279.38	0.000395336	--	--	--	--	--	--
3351.68	0.000872	3414.74	0.000481791	--	--	--	--	--	--		3351.68	0.000556697	3285.31	0.000405536	--	--	--	--	--	--
3347.83	0.000845731	3422.67	0.000436302	--	--	--	--	--	--		3347.83	0.000576549	3291.24	0.000416019	--	--	--	--	--	--
3343.97	0.000829463	3430.6	0.000392038	--	--	--	--	--	--		3343.97	0.000596401	3297.17	0.00042688	--	--	--	--	--	--
3340.11	0.000853194	3438.53	0.000349479	--	--	--	--	--	--		3340.11	0.000586254	3303.1	0.000438188	--	--	--	--	--	--
3336.26	0.000886926	3446.45	0.000309043	--	--	--	--	--	--		3336.26	0.000536106	3309.03	0.000449984	--	--	--	--	--	--
3332.4	0.000890657	3454.38	0.000271074	--	--	--	--	--	--		3332.4	0.000485958	3314.96	0.000462277	--	--	--	--	--	--
3328.54	0.000914388	3462.31	0.000235835	--	--	--	--	--	--		3328.54	0.00046581	3320.89	0.000475032	--	--	--	--	--	--
3324.69	0.00096812	3470.23	0.000203504	--	--	--	--	--	--		3324.69	0.000455663	3326.82	0.000488176	--	--	--	--	--	--
3320.83	0.000991851	3478.16	0.000174175	--	--	--	--	--	--		3320.83	0.000455515	3332.75	0.000501592	--	--	--	--	--	--
3316.97	0.000955583	3486.09	0.000147866	--	--	--	--	--	--		3316.97	0.000465367	3338.67	0.000515121	--	--	--	--	--	--
3313.12	0.000919314	3494.01	0.000124524	--	--	--	--	--	--		3313.12	0.00046522	3344.6	0.000528567	--	--	--	--	--	--
3309.26	0.000933045	3501.94	0.000104036	--	--	--	--	--	--		3309.26	0.000465072	3350.53	0.000541703	--	--	--	--	--	--
3305.4	0.000946777	3509.87	8.62427e-05	--	--	--	--	--	--		3305.4	0.000454924	3356.46	0.000554279	--	--	--	--	--	--
3301.54	0.000960508	3517.79	7.09485e-05	--	--	--	--	--	--		3301.54	0.000414776	3362.39	0.00056603	--	--	--	--	--	--
3297.69	0.00101	3525.72	5.79342e-05	--	--	--	--	--	--		3297.69	0.000374629	3368.32	0.000576693	--	--	--	--	--	--
3293.83	0.00109	3533.65	4.69681e-05	--	--	--	--	--	--		3293.83	0.000374481	3374.25	0.000586018	--	--	--	--	--	--
3289.97	0.0011	3541.57	3.78154e-05	--	--	--	--	--	--		3289.97	0.000404333	3380.18	0.000593783	--	--	--	--	--	--
3286.12	0.00107	3549.5	3.02461e-05	--	--	--	--	--	--		3286.12	0.000414185	3386.11	0.000599809	--	--	--	--	--	--
3282.26	0.00106	3557.43	2.40412e-05	--	--	--	--	--	--		3282.26	0.000384038	3392.04	0.000603976	--	--	--	--	--	--
3278.4	0.00109	3565.35	1.89977e-05	--	--	--	--	--	--		3278.4	0.00034389	3397.97	0.000606235	--	--	--	--	--	--
3274.55	0.00113	3573.28	1.49308e-05	--	--	--	--	--	--		3274.55	0.000323742	3403.9	0.000606613	--	--	--	--	--	--
3270.69	0.0011	3581.21	1.16762e-05	--	--	--	--	--	--		3270.69	0.000363594	3409.83	0.000605224	--	--	--	--	--	--
3266.83	0.00105	3589.14	9.08992e-06	--	--	--	--	--	--		3266.83	0.000403447	3415.76	0.000602267	--	--	--	--	--	--
3262.98	0.00106	3597.06	7.04811e-06	--	--	--	--	--	--		3262.98	0.000413299	3421.69	0.000598014	--	--	--	--	--	--
3259.12	0.00113	3604.99	5.44572e-06	--	--	--	--	--	--		3259.12	0.000353151	3427.61	0.000592803	--	--	--	--	--	--
3255.26	0.00118	3612.92	4.1949e-06	--	--	--	--	--	--		3255.26	0.000283004	3433.54	0.00058701	--	--	--	--	--	--
3251.4	0.00114	3620.84	3.22312e-06	--	--	--	--	--	--		3251.4	0.000272856	3439.47	0.000581022	--	--	--	--	--	--
3247.55	0.00108	3628.77	2.47123e-06	--	--	--	--	--	--		3247.55	0.000322708	3445.4	0.000575205	--	--	--	--	--	--
3243.69	0.00111	3636.7	1.89149e-06	--	--	--	--	--	--		3243.69	0.00038256	3451.33	0.000569864	--	--	--	--	--	--
3239.83	0.00115	3644.62	1.44575e-06	--	--	--	--	--	--		3239.83	0.000422413	3457.26	0.000565209	--	--	--	--	--	--
3235.98	0.00118	3652.55	1.10383e-06	--	--	--	--	--	--		3235.98	0.000392265	3463.19	0.000561322	--	--	--	--	--	--
3232.12	0.00121	3660.48	8.42006e-07	--	--	--	--	--	--		3232.12	0.000322117	3469.12	0.000558135	--	--	--	--	--	--
3228.26	0.00121	3668.4	6.41777e-07	--	--	--	--	--	--		3228.26	0.000261969	3475.05	0.000555417	--	--	--	--	--	--
3224.41	0.00121	3676.33	4.88796e-07	--	--	--	--	--	--		3224.41	0.000261822	3480.98	0.00055278
3220.55	0.00119	3684.26	3.71991e-07	--	--	--	--	--	--		3220.55	0.000281674	3486.91	0.000549698
3216.69	0.00115	3692.18	2.82851e-07	--	--	--	--	--	--		3216.69	0.000271526	3492.84	0.000545546
3212.83	0.00115	3700.11	2.14852e-07	--	--	--	--	--	--		3212.83	0.000241378	3498.77	0.000539645
3208.98	0.0012	3708.04	1.63004e-07	--	--	--	--	--	--		3208.98	0.000201231	3504.7	0.000531329
3205.12	0.00125	3715.96	1.23492e-07	--	--	--	--	--	--		3205.12	0.000191083	3510.63	0.000520003
3201.26	0.0013	3723.89	9.34023e-08	--	--	--	--	--	--		3201.26	0.000270935	3516.55	0.000505204
3197.41	0.00131	3731.82	7.05105e-08	--	--	--	--	--	--		3197.41	0.000360787	3522.48	0.000486651
3193.55	0.0013	3739.75	5.31157e-08	--	--	--	--	--	--		3193.55	0.00034064	3528.41	0.000464281
3189.69	0.00128	3747.67	3.99179e-08	--	--	--	--	--	--		3189.69	0.000260492	3534.34	0.00043826
3185.84	0.00124	3755.6	2.99223e-08	--	--	--	--	--	--		3185.84	0.000180344	3540.27	0.00040898
3181.98	0.00122	3763.53	2.23678e-08	--	--	--	--	--	--		3181.98	0.000180197	3546.2	0.00037703
3178.12	0.00118	3771.45	1.66715e-08	--	--	--	--	--	--		3178.12	0.000240049	3552.13	0.000343152
3174.27	0.00118	3779.38	1.23875e-08	--	--	--	--	--	--		3174.27	0.000249901	3558.06	0.000308184
3170.41	0.00124	3787.31	9.17475e-09	--	--	--	--	--	--		3170.41	0.000219753	3563.99	0.000273002
3166.55	0.00128	3795.23	6.77262e-09	--	--	--	--	--	--		3166.55	0.000189606	3569.92	0.000238455
3162.69	0.00128	--	--	--	--	--	--	--	--		3162.69	0.000149458	3575.85	0.000205312
3158.84	0.00126	--	--	--	--	--	--	--	--		3158.84	9.93102e-05	3581.78	0.000174223
3154.98	0.00125	--	--	--	--	--	--	--	--		3154.98	8.91624e-05	3587.71	0.000145685
3151.12	0.00128	--	--	--	--	--	--	--	--		3151.12	7.90147e-05	3593.64	0.000120034
3147.27	0.00131	--	--	--	--	--	--	--	--		3147.27	5.88669e-05	3599.57	9.7445e-05
3143.41	0.00132	--	--	--	--	--	--	--	--		3143.41	5.87192e-05	3605.49	7.79444e-05
3139.55	0.00129	--	--	--	--	--	--	--	--		3139.55	0.000108571	3611.42	6.14339e-05
3135.7	0.00124	--	--	--	--	--	--	--	--		3135.7	0.000118424	3617.35	4.77178e-05
3131.84	0.0012	--	--	--	--	--	--	--	--		3131.84	8.8276e-05	3623.28	3.65322e-05
3127.98	0.00118	--	--	--	--	--	--	--	--		3127.98	7.81283e-05	3629.21	2.75737e-05
3124.13	0.00115	--	--	--	--	--	--	--	--		3124.13	8.79805e-05	3635.14	2.05244e-05
3120.27	0.00115	--	--	--	--	--	--	--	--		3120.27	7.78328e-05	3641.07	1.50719e-05
3116.41	0.00117	--	--	--	--	--	--	--	--		3116.41	4.76851e-05	3647	1.09241e-05
3112.55	0.00115	--	--	--	--	--	--	--	--		3112.55	1.75373e-05	3652.93	7.81927e-06
3108.7	0.00115	--	--	--	--	--	--	--	--		3108.7	7.38961e-06	3658.86	5.53098e-06
3104.84	0.00117	--	--	--	--	--	--	--	--		3104.84	-2.75813e-06	3664.79	3.86928e-06
3100.98	0.00121	--	--	--	--	--	--	--	--		3100.98	7.09414e-06	3670.72	2.67945e-06
3097.13	0.00123	--	--	--	--	--	--	--	--		3097.13	6.94641e-06	3676.65	1.83861e-06
3093.27	0.0012	--	--	--	--	--	--	--	--		3093.27	1.67987e-05	3682.58	1.25159e-06
3089.41	0.00118	--	--	--	--	--	--	--	--		3089.41	6.65094e-06	3688.51	8.46256e-07
3085.56	0.00119	--	--	--	--	--	--	--	--		3085.56	7.49929e-06	3694.43	5.69083e-07
3081.7	0.00115	--	--	--	--	--	--	--	--		3081.7	1.83773e-05	3700.36	3.81119e-07
3077.84	0.00109	--	--	--	--	--	--	--	--		3077.84	4.92554e-05	3706.29	2.54519e-07
3073.98	0.00108	--	--	--	--	--	--	--	--		3073.98	4.01334e-05	3712.22	1.69694e-07
3070.13	0.00113	--	--	--	--	--	--	--	--		3070.13	3.10115e-05	3718.15	1.13067e-07
3066.27	0.00113	--	--	--	--	--	--	--	--		3066.27	1.18895e-05	3724.08	7.53455e-08
3062.41	0.0011	--	--	--	--	--	--	--	--		3062.41	2.76758e-06	3730.01	5.02388e-08
3058.56	0.00106	--	--	--	--	--	--	--	--		3058.56	1.36456e-05	3735.94	3.35239e-08
3054.7	0.000999318	--	--	--	--	--	--	--	--		3054.7	4.45237e-05	3741.87	2.23847e-08
3050.84	0.00094305	--	--	--	--	--	--	--	--		3050.84	5.54017e-05	3747.8	1.49509e-08
3046.99	0.000946781	--	--	--	--	--	--	--	--		3046.99	2.62798e-05	3753.73	9.98297e-09
3043.13	0.000990513	--	--	--	--	--	--	--	--		3043.13	-2.84217e-06	3759.66	6.65933e-09
3039.27	0.00103	--	--	--	--	--	--	--	--		3039.27	-2.19641e-05	3765.59	4.43463e-09
3035.42	0.00106	--	--	--	--	--	--	--	--		3035.42	-2.10861e-05	3771.52	2.94587e-09
3031.56	0.00107	--	--	--	--	--	--	--	--		3031.56	-2.0803e-07	3777.45	1.95072e-09
3027.7	0.00109	--	--	--	--	--	--	--	--		3027.7	3.067e-05	3783.37	1.28683e-09
3023.84	0.00109	--	--	--	--	--	--	--	--		3023.84	5.15481e-05	3789.3	8.45182e-10
3019.99	0.00105	--	--	--	--	--	--	--	--		3019.99	7.24261e-05	3795.23	5.52431e-10
3016.13	0.00101	--	--	--	--	--	--	--	--		3016.13	7.33042e-05
3012.27	0.000960364	--	--	--	--	--	--	--	--		3012.27	3.41822e-05
3008.42	0.000914095	--	--	--	--	--	--	--	--		3008.42	-4.93974e-06
3004.56	0.000887827	--	--	--	--	--	--	--	--		3004.56	-4.40617e-05
3000.7	0.000901558	--	--	--	--	--	--	--	--		3000.7	-4.31836e-05
2996.85	0.000945289	--	--	--	--	--	--	--	--		2996.85	-2.23056e-05
2992.99	0.000969021	--	--	--	--	--	--	--	--		2992.99	-1.42754e-06
2989.13	0.000962752	--	--	--	--	--	--	--	--		2989.13	-5.49495e-07
2985.28	0.000946484	--	--	--	--	--	--	--	--		2985.28	3.28555e-07
2981.42	0.000900215	--	--	--	--	--	--	--	--		2981.42	-8.7934e-06
2977.56	0.000873946	--	--	--	--	--	--	--	--		2977.56	-1.79153e-05
2973.7	0.000847678	--	--	--	--	--	--	--	--		2973.7	-2.70373e-05
2969.85	0.000841409	--	--	--	--	--	--	--	--		2969.85	-1.61593e-05
2965.99	0.000805141	--	--	--	--	--	--	--	--		2965.99	3.93964e-05
2962.13	0.000748872	--	--	--	--	--	--	--	--		2962.13	7.71142e-05
2958.28	0.000732604	--	--	--	--	--	--	--	--		2958.28	8.4832e-05
2954.42	0.000746335	--	--	--	--	--	--	--	--		2954.42	9.25498e-05
2950.56	0.000750066	--	--	--	--	--	--	--	--		2950.56	0.000100268
2946.71	0.000743798	--	--	--	--	--	--	--	--		2946.71	6.79854e-05
2942.85	0.000727529	--	--	--	--	--	--	--	--		2942.85	3.57032e-05
2938.99	0.000731261	--	--	--	--	--	--	--	--		2938.99	-1.6579e-05
2935.13	0.000714992	--	--	--	--	--	--	--	--		2935.13	-3.88612e-05
2931.28	0.000708723	--	--	--	--	--	--	--	--		2931.28	-4.79682e-05
2927.42	0.000702455	--	--	--	--	--	--	--	--		2927.42	-4.32795e-05
2923.56	0.000696186	--	--	--	--	--	--	--	--		2923.56	-2.85908e-05
2919.71	0.000709918	--	--	--	--	--	--	--	--		2919.71	6.09789e-06
2915.85	0.000733649	--	--	--	--	--	--	--	--		2915.85	7.86652e-07
2911.99	0.00075738	--	--	--	--	--	--	--	--		2911.99	-1.45247e-05
2908.14	0.000731112	--	--	--	--	--	--	--	--		2908.14	2.50245e-05
2904.28	0.000654843	--	--	--	--	--	--	--	--		2904.28	3.89033e-05
2900.42	0.000598575	--	--	--	--	--	--	--	--		2900.42	1.27822e-05
2896.57	0.000592306	--	--	--	--	--	--	--	--		2896.57	-1.3339e-05
2892.71	0.000616037	--	--	--	--	--	--	--	--		2892.71	-2.94601e-05
2888.85	0.000639769	--	--	--	--	--	--	--	--		2888.85	-3.55813e-05
2884.99	0.0006535	--	--	--	--	--	--	--	--		2884.99	-5.17024e-05
2881.14	0.000647232	--	--	--	--	--	--	--	--		2881.14	-4.78236e-05
2877.28	0.000610963	--	--	--	--	--	--	--	--		2877.28	-2.39447e-05
2873.42	0.000584694	--	--	--	--	--	--	--	--		2873.42	-6.58737e-08
2869.57	0.000558426	--	--	--	--	--	--	--	--		2869.57	-1.6187e-05
2865.71	0.000512157	--	--	--	--	--	--	--	--		2865.71	-4.23082e-05
2861.85	0.000495889	--	--	--	--	--	--	--	--		2861.85	-5.84293e-05
2858	0.00053962	--	--	--	--	--	--	--	--		2858	-3.45505e-05
2854.14	0.000553352	--	--	--	--	--	--	--	--		2854.14	-6.60602e-06
2850.28	0.000507083	--	--	--	--	--	--	--	--		2850.28	-2.16432e-06
2846.43	0.000450814	--	--	--	--	--	--	--	--		2846.43	-1.77226e-05
2842.57	0.000434546	--	--	--	--	--	--	--	--		2842.57	-1.32809e-05
2838.71	0.000458277	--	--	--	--	--	--	--	--		2838.71	-3.88392e-05
2834.85	0.000452009	--	--	--	--	--	--	--	--		2834.85	-4.43974e-05
2831	0.00041574	--	--	--	--	--	--	--	--		2831	-9.95572e-06
2827.14	0.000409471	--	--	--	--	--	--	--	--		2827.14	1.74507e-05
2823.28	0.000413203	--	--	--	--	--	--	--	--		2823.28	4.7688e-05
2819.43	0.000416934	--	--	--	--	--	--	--	--		2819.43	5.79253e-05
2815.57	0.000400666	--	--	--	--	--	--	--	--		2815.57	4.81626e-05
2811.71	0.000394397	--	--	--	--	--	--	--	--		2811.71	3.83998e-05
2807.86	0.000388128	--	--	--	--	--	--	--	--		2807.86	4.86371e-05
2804	0.00037186	--	--	--	--	--	--	--	--		2804	4.88744e-05
2800.14	0.000315591	--	--	--	--	--	--	--	--		2800.14	2.91117e-05
2796.28	0.000249323	--	--	--	--	--	--	--	--		2796.28	9.34898e-06
2792.43	0.000233054	--	--	--	--	--	--	--	--		2792.43	1.95863e-05
2788.57	0.000286785	--	--	--	--	--	--	--	--		2788.57	9.82355e-06
2784.71	0.000300517	--	--	--	--	--	--	--	--		2784.71	-9.93917e-06
2780.86	0.000254248	--	--	--	--	--	--	--	--		2780.86	-1.97019e-05
2777	0.00020798	--	--	--	--	--	--	--	--		2777	5.35395e-07
2773.14	0.000221711	--	--	--	--	--	--	--	--		2773.14	2.07727e-05
2769.29	0.000255442	--	--	--	--	--	--	--	--		2769.29	3.101e-05
2765.43	0.000229174	--	--	--	--	--	--	--	--		2765.43	-8.75276e-06
2761.57	0.000202905	--	--	--	--	--	--	--	--		2761.57	-4.85155e-05
2757.72	0.000196637	--	--	--	--	--	--	--	--		2757.72	-7.82782e-05
2753.86	0.000200368	--	--	--	--	--	--	--	--		2753.86	-6.80409e-05
2750	0.000164099	--	--	--	--	--	--	--	--		2750	-3.78036e-05
2746.14	0.000117831	--	--	--	--	--	--	--	--		2746.14	-7.56634e-06
2742.29	0.000111562	--	--	--	--	--	--	--	--		2742.29	3.26709e-05
2738.43	0.000145294	--	--	--	--	--	--	--	--		2738.43	5.29082e-05
2734.57	0.000179025	--	--	--	--	--	--	--	--		2734.57	4.31455e-05
2730.72	0.000172757	--	--	--	--	--	--	--	--		2730.72	3.38279e-06
2726.86	0.000126488	--	--	--	--	--	--	--	--		2726.86	-1.63799e-05
2723	8.02193e-05	--	--	--	--	--	--	--	--		2723	3.85736e-06
2719.15	7.39507e-05	--	--	--	--	--	--	--	--		2719.15	1.40946e-05
2715.29	9.76821e-05	--	--	--	--	--	--	--	--		2715.29	-5.66808e-06
2711.43	8.14136e-05	--	--	--	--	--	--	--	--		2711.43	-5.43079e-06
2707.58	2.5145e-05	--	--	--	--	--	--	--	--		2707.58	4.80649e-06
2703.72	-3.11236e-05	--	--	--	--	--	--	--	--		2703.72	5.04377e-06
2699.86	-6.73922e-05	--	--	--	--	--	--	--	--		2699.86	5.28106e-06
2696	-1.69484e-05	--	--	--	--	--	--	--	--		2696	-1.44817e-05
2692.15	1.74874e-05	--	--	--	--	--	--	--	--		2692.15	-2.42444e-05
2688.29	2.19232e-05	--	--	--	--	--	--	--	--		2688.29	-1.40071e-05
2684.43	6.35895e-06	--	--	--	--	--	--	--	--		2684.43	6.23019e-06
2680.58	3.07947e-05	--	--	--	--	--	--	--	--		2680.58	2.64675e-05
2676.72	1.52305e-05	--	--	--	--	--	--	--	--		2676.72	1.67048e-05
2672.86	1.96663e-05	--	--	--	--	--	--	--	--		2672.86	-3.05796e-06
2669.01	4.4102e-05	--	--	--	--	--	--	--	--		2669.01	-1.29149e-05
2665.15	4.85378e-05	--	--	--	--	--	--	--	--		2665.15	-5.31478e-05
2661.29	2.97358e-06	--	--	--	--	--	--	--	--		2661.29	-7.33807e-05
2657.43	-6.25906e-05	--	--	--	--	--	--	--	--		2657.43	-7.36136e-05
2653.58	-7.81549e-05	--	--	--	--	--	--	--	--		2653.58	-5.38466e-05
2649.72	-3.71909e-06	--	--	--	--	--	--	--	--		2649.72	-3.40795e-05
2645.86	4.07167e-05	--	--	--	--	--	--	--	--		2645.86	-1.43124e-05
2642.01	2.51524e-05	--	--	--	--	--	--	--	--		2642.01	-1.45453e-05
2638.15	-3.04118e-05	--	--	--	--	--	--	--	--		2638.15	-4.77825e-06
2634.29	-5.5976e-05	--	--	--	--	--	--	--	--		2634.29	-5.01117e-06
2630.44	-2.15402e-05	--	--	--	--	--	--	--	--		2630.44	4.75591e-06
2626.58	6.28955e-05	--	--	--	--	--	--	--	--		2626.58	1.4523e-05
2622.72	9.73313e-05	--	--	--	--	--	--	--	--		2622.72	4.29006e-06
2618.87	9.17671e-05	--	--	--	--	--	--	--	--		2618.87	-5.94286e-06
2615.01	9.62029e-05	--	--	--	--	--	--	--	--		2615.01	3.82422e-06
2611.15	0.000110639	--	--	--	--	--	--	--	--		2611.15	-6.4087e-06
2607.29	8.50744e-05	--	--	--	--	--	--	--	--		2607.29	3.35838e-06
2603.44	3.95102e-05	--	--	--	--	--	--	--	--		2603.44	1.31255e-05
2599.58	1.39459e-05	--	--	--	--	--	--	--	--
2595.72	8.38171e-06	--	--	--	--	--	--	--	--
2591.87	2.81748e-06	--	--	--	--	--	--	--	--
2588.01	-2.74674e-06	--	--	--	--	--	--	--	--
2584.15	1.1689e-05	--	--	--	--	--	--	--	--
2580.3	3.61248e-05	--	--	--	--	--	--	--	--
2576.44	1.05606e-05	--	--	--	--	--	--	--	--
2572.58	-2.50036e-05	--	--	--	--	--	--	--	--
2568.73	-3.05679e-05	--	--	--	--	--	--	--	--
2564.87	3.8679e-06	--	--	--	--	--	--	--	--
2561.01	4.83037e-05	--	--	--	--	--	--	--	--
2557.15	7.27394e-05	--	--	--	--	--	--	--	--
2553.3	7.71752e-05	--	--	--	--	--	--	--	--
2549.44	6.1611e-05	--	--	--	--	--	--	--	--
2545.58	5.60468e-05	--	--	--	--	--	--	--	--
2541.73	4.04825e-05	--	--	--	--	--	--	--	--
2537.87	3.49183e-05	--	--	--	--	--	--	--	--
2534.01	2.93541e-05	--	--	--	--	--	--	--	--
2530.16	4.37898e-05	--	--	--	--	--	--	--	--
2526.3	6.82256e-05	--	--	--	--	--	--	--	--
2522.44	7.26614e-05	--	--	--	--	--	--	--	--
2518.58	4.70972e-05	--	--	--	--	--	--	--	--
2514.73	-8.46706e-06	--	--	--	--	--	--	--	--
2510.87	-3.40313e-05	--	--	--	--	--	--	--	--
2507.01	-2.95955e-05	--	--	--	--	--	--	--	--
2503.16	-2.51597e-05	--	--	--	--	--	--	--	--

## Sheet: Figure 3d
Potential (V vs RHE)	KOH	HClO4
0.8	51.0381	35.431
0.7	63.778	29.6084
0.6	63.3938	26.8107
0.5	62.2264	31.8001
0.4	53.9524	36.1802

## Sheet: Figure 3e
Potential (V vs RHE)	KOH	HClO4
0.8	17.4576	50.8927
0.7	13.2158	51.5949
0.6	13.4595	59.434
0.5	17.4858	56.5825
0.4	16.1754	50.5927

## Sheet: Figure 3f
Potential (V vs RHE)	KOH	HClO4
0.8	31.5043	13.6763
0.7	23.0062	18.7966
0.6	23.1467	13.7553
0.5	20.2877	11.6174
0.4	29.8722	13.2271

[truncated: 27 more sheets: Figure 4d, Figure 5e, Figure 6d, Figure S3, Figure S4e, Figure S4f, Figure S5g, Figure S6e, Figure S6f, Figure S7a, Figure S7b, Figure S8, Figure S12a, Figure S12b, Figure S12c, Figure S14a, Figure S14b, Figure S14c, Figure S14d, Figure S15a …]
